# Supplementary material for: Single-cell multiomics reveals ENL mutation perturbs kidney developmental trajectory by rewiring gene regulatory landscape
Source: Nat Commun. 2024 Jul 15;15:5937. doi: 10.1038/s41467-024-50171-w (PMC11250843; doi:10.1038/s41467-024-50171-w)
Supplement: Supplementary file 4 — Supplementary Data 1-18 [file 41467_2024_50171_MOESM4_ESM.xlsx]

## Sheet: Info
1	Quality control metrics for all single-cell samples
2	Genes differentially expressed between Enl-T1 and WT in nephron
3	Human ENL-mut Wilms tumor signature
4	TARGET-WT patients included in Fig. 2i and the corresponding GSVA scores of the human and mouse ENL-mut signatures
5	Cell lineage specific ATAC peaks for Enl-WT kidney
6	Differential accessibile regions during key cell type transitions in early nephrogenesis
7	Differential accessibile regions between Enl-T1 and WT in integrated snATAC NP1/2 cells
8	T1 gained DARs in NP1 which overlapped with NP2 gained DARs (vs. NP1) in Enl-WT nephron
9	Differential accessibile regions between T1-ab (C4) and NP1/2 in Enl-T1 snATAC nephron cells
10	Genes differentially expressed among T1-ab (C4), NP1 and NP2 in Enl-T1 nephron cells
11	Genes differentially expressed between T1-ab (C4) and NP1/2 associate with corresponding DARs in Enl-T1 nephron cells
12	Differential accessibile regions between Enl-T1 and WT in integrated snATAC-seq stroma C0 cells
13	28 stroma-nephron interaction related genes used in Fig. 6g
14	Genes differentially expressed between DMSO and TDI-11055 treatment in ENL-WT, T1 and T2 HEK293 cell lines
15	Genes differentially expressed between ENL-T1/T2 and WT HEK293 cell lines
16	Flag-ENL peaks in ENL-WT and T1 HEK293 cell lines under DMSO and TDI-11055 treatment
17	T1 gained Flag-ENL peaks comparing with DMSO in ENL-T1 HEK293 cell line
18	Primers for RT-qPCR

## Sheet: 1
Supplementary Data 1: Quality control metrics for all single-cell samples
Quality control metrics were obtained from CellRanger and CellRanger-ATAC
scRNA-seq
	Number of Cells	Mean Reads per Cell	Median Genes per Cell	Total Genes Detected	Number of Reads	Reads Mapped to Genome	Q30 Bases in Barcode	Q30 Bases in RNA Read	Q30 Bases in UMI
WT	7186	21330	2121	22589	153274508	0.905	0.968	0.966	0.974
T1	6575	34918	2603	22787	229587799	0.963	0.952	0.952	0.964
T1-TDI	6453	43608	1262	22468	281403330	0.965	0.957	0.953	0.963
snATAC-seq
	Number of Cells	Median high-quality fragments per cell	Fraction of high-quality fragments overlapping peaks	Sequenced read pairs	Q30 bases in barcode	Q30 bases in read 1	Q30 bases in read 2	Q30 bases in sample index i1
WT	9628	19308	0.398	264458928	0.891	0.951	0.943	0.922
T1	13376	13657	0.33	248945584	0.891	0.953	0.942	0.925

## Sheet: 2
Supplementary Data 2: Genes differentially expressed between Enl-T1 and WT in nephron
UP-DEGs (Enl-T1 vs. Enl-WT)								DN-DEGs (Enl-T1 vs. Enl-WT)
C0-NP1	C1-NP2	C5-NP2	C7-NP2	C4-T1-ab	C1/5/7-NP2	union list		C0-NP1	C1-NP2	C5-NP2	C7-NP2	C4-T1-ab	union list
Atp5e	Hmgb1	Hmgb1	Hmgb1	Gas5	Hmgb1	1110038B12Rik		Vcan	Vcan	Vcan	Ankrd11	Prrc2c	2900097C17Rik
Fau	Atp5e	Snrpg	Ndufb1-ps	Fau	Snrpg	2410006H16Rik		Gm42418	Baz1b	Ankrd11	Eif3a	Hsp90aa1	9930021J03Rik
Snrpg	Snrpg	Atp5mpl	Cox6c	Snrpg	Atp5e	5430416N02Rik		Mest	Hsp90ab1	Hnrnpu	Tpr	Hnrnpu	Aatf
Gm10076	Hspe1	Atp5e	Gm10076	Atp5k	Atp5k	AA465934		Ankrd11	Hnrnpu	Prrc2c	Smarcc1	Eif3a	Abi2
Hmgb1	Fau	Cox6c	Atp5k	Hspe1	Gm10076	Abi3bp		Ttc28	Grb10	Eif4g1	Vcan	Tpr	Abl1
Atp5k	Atp5k	Atp5k	Pam16	Cox6c	Hspe1	Aimp1		Robo2	Ankrd11	Eif3a	Gm42418	Nasp	Abracl
Atp5mpl	Cox7c	Gapdh	Atp5e	Ndufb1-ps	Fau	Anapc13		Kcnq1ot1	Eif4g1	Eprs	Prrc2c	Eif4g1	Acin1
Gas5	Gapdh	Hspe1	Uba52	Cox8a	Cox6c	Atp2b1		Dst	Eef2	Gm42418	Hspa5	Sfpq	Actg1
Pam16	Gas5	Fau	Atp5md	Cox7c	Ndufb1-ps	Atp5e		Sptbn1	Sptbn1	Ncl	Hnrnpu	Psip1	Actl6a
Hspe1	Ndufb1-ps	Gm10076	Snrpg	Atp5mpl	Gapdh	Atp5j2		Prrc2c	Hist1h1b	Enah	Rbm25	Ankrd11	Actn4
Ndufa3	Gm10076	Atp5md	Gas5	2410006H16Rik	Atp5mpl	Atp5k		Cdkn1c	Smarca4	Mki67	Rangap1	Ttc28	Actr3
Cox6c	Sec61g	Sec61g	Hoxa5	Atp5e	Gas5	Atp5l		Eif3a	Hspa4	Grb10	Brd3	Smarcc1	Adam10
Gapdh	Atp5mpl	Cox8a	Cox7c	Mrpl52	Sec61g	Atp5md		Ttc3	Actg1	Macf1	Cdv3	Lmnb1	Adamts12
Cox7c	Cox8a	Ndufb1-ps	Sec61g	Uqcr11	Atp5md	Atp5mpl		Slc12a2	Ankrd17	Baz1b	Smc1a	Mest	Add3
Atp5md	Cox6c	Tomm7	Mrpl52	Pam16	Cox8a	Bola2		Eprs	Ttc28	Ankrd17	Prpf40a	Hspa9	Adgra3
Cox8a	Atp5md	Pam16	Uqcr11	Tomm7	Cox7c	Cbln2		Ankrd17	Akap8	Atrx	Tubb5	Bptf	Adgrl1
Ndufb1-ps	Tomm7	Hmgn2	Slirp	Hoxa9	Pam16	Ccnd2		Grb10	Spock2	Smarcc1	Luc7l2	Grb10	Adgrl2
Gm2000	Uqcr11	Hoxd12	Cox8a	Snhg8	Tomm7	Cdh6		Nedd4	Eprs	Hspa4	Ezh2	Macf1	Adnp
Cox17	Pam16	Gas5	Hspe1	Hoxb9	Uqcr11	Cetn3		Hnrnpu	Atp2a2	Kcnq1ot1	Mki67	Syncrip	Adss
Tomm7	Atp5j2	Ndufa4	Hoxa11os	Uqcrh	Hoxd12	Cfl2		Akap13	Prrc2c	Dst	Hspa4	H19	Afap1
Sec61g	Hoxb5os	Hmgb2	Hoxc10	Hoxa11os	Uba52	Commd3		Tpr	Sfpq	Smarca4	Dtymk	Nedd4	Afdn
Bola2	Hoxd12	Uqcr10	Ndufa4	Pik3r1	Ndufa4	Cops9		Spock2	Sec61a1	Fbn2	Myh10	Wnk1	Aff4
Slirp	Ndufa3	Rab26os	Fau	Hoxa5	Snhg8	Cox17		Jmjd1c	Robo2	Nedd4	Grb10	Supt16	Agl
Ndufc1	Mrpl52	Uqcr11	Tomm7	Hoxa7	Mrpl52	Cox20		Bptf	Chd1	Robo2	Cbx5	Gnas	Ago2
Rab26os	Dpm3	Snrpf	Uqcr10	Tmem258	Uqcr10	Cox5b		Unc5c	Rest	Prpf19	Supt16	Calr	Ahctf1
Ndufa4	AA465934	Cox7c	Hoxd11	Gm10076	Hoxa5	Cox6b1		Wnk1	Top2b	Sptbn1	Sf3b2	Hnrnpa2b1	Aif1l
Anapc13	Hoxa11os	2410006H16Rik	Anapc13	Sec61g	Snrpf	Cox6c		Atrx	Prrc2a	Syncrip	Eprs	Kif5b	Ak2
Tmsb10	Snhg8	Snhg8	Mpc1	Uba52	Atp5j2	Cox7a2		Rbbp6	Akap13	Bptf	Hdlbp	Smchd1	Akap13
Uba52	Tmem258	Cox7a2	Hoxc11	Hoxa10	Rab26os	Cox7a2l		Eif4g1	Rbbp6	Hspa8	Lmnb1	Pdia3	Akap8
Hoxa9	Uba52	Hoxa3	Tmem256	Hoxd12	Dpm3	Cox7b		Prxl2a	Dst	Tpr	Nolc1	Hnrnpd	Akap9
Snrpf	Hoxa5	Lockd	Atp5mpl	Ndufa3	Ndufa3	Cox7c		Ddb1	Gm42418	Myo10	Smarca4	Ssrp1	Akt1
Snhg8	Snrpe	Smim4	Hmgn3	Dpm3	Tmem258	Cox8a		Hspa4	Macf1	Ranbp2	Eif4g1	Smarca4	Alcam
Ndufa1	Hoxb9	Snrpe	Gm2000	Atp5md	Hoxa11os	Crabp1		Ank3	Eif3a	Top2b	Srsf11	Baz1b	Aldh1a2
Cops9	Hoxa7	Cox5b	Cox17	Hoxb5os	Slirp	Creb5		Aplp2	Hipk2	Parp1	Smc4	Dlc1	Amot
Uqcr11	Tmsb10	Anapc13	Snhg8	Gapdh	Snrpe	Creg1		Dync1h1	Smarcc1	Akap13	Tmpo	N4bp2	Amotl1
Snrnp27	Eif3j1	Gng5	Cox20	Snhg6	Tmsb10	Ctsl		Nipbl	Kmt2a	Eif3b	Cenpe	Map4k4	Anapc1
Cox5b	Slirp	Uba52	Rab26os	Cox6b1	Hmgn2	Cycs		Parp1	Bptf	Bbx	Ryk	Eprs	Anapc5
Hoxa11os	Snrpf	Hoxa9	Dpm3	Pet100	Hoxb5os	Dpm3		Smarcc1	Crebbp	Slc12a2	Sod1	Parp1	Ank3
Smim4	Polr2k	Romo1	Tmsb10	Srek1ip1	Romo1	Eif3j1		Tet3	Tpr	Hsp90aa1	Prpf19	Sptbn1	Ankhd1
Romo1	Uqcc2	Tmem258	Bola2	Smim4	Anapc13	Elob		Macf1	Hdlbp	Supt16	Senp6	Ncl	Ankrd11
Nop10	Ndufc1	Mrps21	Epb41l4aos	Grcc10	Smim4	Emp3		Top2b	Chd4	Eef2	Usp34	Txnrd1	Ankrd12
Mrpl52	Lsm5	Pik3r1	Pik3r1	Anapc13	AA465934	Epb41l4aos		Bbx	Ash1l	Chd4	Fabp5	Tead2	Ankrd17
Fmc1	Minar2	Atp5j2	Cox5b	Slirp	Hoxa7	Epha7		Kif26b	Ing1	Ddx3x	Ctnna1	Bod1l	Anp32a
Ndufb2	Cox17	Nop10	Hmgn2	Gm1673	Hoxa3	Fau		Nktr	Ncor1	Sfpq	Cnot1	Iqgap1	Anp32b
Uqcr10	Nop10	Dpm3	Tmem258	Micos13	Nop10	Fibin		Tcf7l1	Brd1	Hnrnpul2	Arid4b	Gm42418	Anp32e
Lsm5	Gng5	Hoxa5	Hoxa9	Hoxc11	Cox5b	Fmc1		Mex3a	2900097C17Rik	Rrp1	Rrp1	Ube2s	Apc
Hoxa5	Cox7a2	Bola2	Cetn3	Ndufa1	Bola2	Fos		Txnrd1	Hnrnpul2	Hspa9	Rbp1	Dut	Aplp2
Tmem258	Romo1	Hoxa7	Cfl2	Mrps21	Hoxa9	Foxc2		Myh10	Dnttip2	Atp2a2	2023-09-11	Fabp5	App
Dpm3	Ndufa4	Ndufa3	Fmc1	Ndufa6	Hoxb9	Fxyd4		Crebbp	Rsf1	Myh10	Tcerg1	Tpm1	Appbp2
Polr2k	Hoxa9	Tmsb10	Gapdh	Cops9	Tmem256	Gapdh		Map4k4	Tet3	Eif4g2	Chd4	Vcan	Arcn1
Uqcc2	Atp5l	Cops9	Snrpb2	Polr2k	Cox7a2	Gas5		Trp53	Myh9	Ttc28	Hspa8	Fbn2	Arfgef1
Cycs	Uqcr10	Ndufa2	Polr2k	Ndufc1	Eif3j1	Gm10076		Pcm1	Map4k4	Cnot1	Ttc3	Cdv3	Arhgap11a
Snhg12	Uqcrh	Slirp	Hoxd10	Phpt1	Ndufc1	Gm1673		Usp7	Senp6	Huwe1	Caprin1	Arid4b	Arhgef12
Eif3j1	Cox6b1	Mrpl52	Ndufa5	Uqcr10	Pik3r1	Gm2000		Gpc6	Parp1	Ssrp1	Top2a	Psmd2	Arid1a
Hoxa7	Cbln2	Ndufc1	Ndufa3	Cox7a2	Gng5	Gm26917		Syncrip	Numa1	Usp34	Sae1	Arhgef12	Arid4a
Cox6b1	Mrps21	Tmem256	Phpt1	Cox17	Cox17	Gng5		Cdk12	Baz2b	Mga	Cul1	Hectd1	Arid4b
Ost4	Smim4	Gm2000	Pdcd4	Atp5l	Mrps21	Grcc10		Ddx46	Mest	Hspa5	Baz1b	Ywhaq	Arih1
Snhg3	Bola2	Cox7b	Romo1	Xist	2410006H16Rik	Gtf2h5		Fxyd6	Usp7	Ttc3	Smarca5	Rock2	Arl6ip1
Hk2	Tmem256	Uqcc2	Xist	Romo1	Polr2k	Hist1h2ae		Chd4	Slk	Mest	Ddx46	Kpnb1	Armcx4
Hoxd12	Hmgn2	AA465934	Hoxa3	Cox7a2l	Epb41l4aos	Hk2		Foxp1	Ncl	Tcerg1	Nipbl	Bbx	Asap1
Hoxc11	Anapc13	Mrpl33	Hoxc9	Zfas1	Ndufa2	Hmgb1		Bcl2	Kdm5a	Tpp2	Zfp106	Mkln1	Ash1l
Srek1ip1	Ndufa2	Hoxd4	Mrpl33	Ndufb3	Uqcc2	Hmgb2		Golgb1	Got2	Scaf11	Macf1	Huwe1	Ash2l
Hoxc10	Xist	Epb41l4aos	Ndufa6	Tmsb4x	Lsm5	Hmgn2		Cntrl	Birc6	Tax1bp1	Hmgn5	Smc1a	Asxl2
Mrps21	Ndufa7	Tsix	Pdcd5	Atp5j2	Minar2	Hmgn3		Tut4	H19	Bod1l	Rest	Kif1b	Atad2
Ndufa2	Elob	Hoxc11	Snrpf	Nsa2	Xist	Hoxa10		Fbn2	Pcnt	Usp7	Nufip2	Tet3	Atad5
Ndufa5	Cops9	Hoxb9	Atp5j2	Cox5b	Gm2000	Hoxa11		Rsf1	Myo1b	Birc6	Parp1	Srrt	Atf4
Snrpe	Ndufa1	Tbca	Ndufb3	Ubl5	Cox7b	Hoxa11os		Sipa1l1	Arid4b	Nufip2	Pgk1	Smarca5	Atf7ip
Llph	Pik3r1	Eif3j1	Hoxb5os	Hoxd10	Cops9	Hoxa3		N4bp2	Bclaf1	Thrap3	Phf3	Nufip2	Atp13a3
Tmem256	Epb41l4aos	Hoxb5os	Ppih	1110038B12Rik	Mrpl33	Hoxa5		Usp34	Myo10	Wnk1	Nsd1	Ptprf	Atp1b3
Atp5j2	Hoxa3	Ndufa7	Lockd	Fos	Hoxc11	Hoxa7		Mybbp1a	Smarca5	Brwd1	Dst	Alcam	Atp2a2
Gng5	Mrpl33	Elob	Lmo4	Tbca	Uqcrh	Hoxa9		Nsd3	Ubr5	Gtf2i	Rock1	Ezh2	Atp5a1
Minar2	Cox7b	Minar2	Psmg4	Ndufa2	Ndufa1	Hoxb5os		Arid4b	Ubtf	Cntrl	Atrx	Sbno1	Atp5b
Hoxa3	2410006H16Rik	Hoxa11os	Ndufc1	Elob	Ndufa5	Hoxb9		Actg1	2023-09-11	Wdr26	Tbl1x	Jmjd1c	Atp6v0c
Cox7a2	Cox5b	Ndufa5	Hoxd12	Khdrbs3	Elob	Hoxc10		Ptbp1	Col4a1	Hectd1	Wnk1	Hipk2	Atrx
Id3	Ubl5	Tma7	Ndufa2	Hoxc8	Tsix	Hoxc11		Mprip	Hsp90aa1	Map4k4	Psmd12	Hnrnph1	Atxn2
Wnt4	Hoxd4	Sem1	Smim11	Cdh6	Hoxd4	Hoxc6		Crym	Sipa1l1	Zbtb20	Cct6a	Rad21	Atxn2l
Uqcrq	Cycs	Hoxc10	Zfas1	Nop10	Atp5l	Hoxc8		Usp9x	Tcerg1	Etf1	Psmd1	Smarce1	AU020206
Elob	Snhg3	Ndufb4	Hypk	Ndufa7	Snhg3	Hoxc9		Hnrnpul2	Kif26b	Smc1a	Sparc	Prpf40a	Avl9
Snrpb2	1110038B12Rik	Cdh6	Ndufa1	Ost4	Ndufa7	Hoxd10		Maged1	Mki67	Jmjd1c	Smc3	Ptbp1	AY036118
Ndufb4	Tsix	Fibin	Snhg3	Bola2	Hoxc10	Hoxd11		Zfand5	Iqgap1	Lmnb1	Sesn3	Eif4g2	Baz1a
Ubl5	Gm1673	Uqcrh	Rcn2	Hmgb1	Ndufa6	Hoxd12		Rb1cc1	Appbp2	Smc4	H19	Dst	Baz1b
Id2	Crabp1	Nmt1	Cops9	Ndufv3	Ubl5	Hoxd4		Fscn1	Usp9x	Caprin1	Hnrnpf	Phldb2	Baz2b
Uqcrh	Ndufa5	Id3	Nop10	Hoxa11	Cycs	Hspe1		Ube3a	Nsd1	Sptan1	Mapk1ip1l	Rest	Bbx
Xist	Pdcd5	Ubl5	Hoxb9	Lgals1	Cox6b1	Hypk		Brd1	Trim33	Trip12	Mex3a	Hdlbp	Bcl2
Rdh10	Sem1	Id1	Tbca	Snhg1	Gm1673	Id1		Igf1r	Setd5	Dbn1	Pnn	Ensa	Bclaf1
Hoxb5os	Gm2000	Abi3bp	Cox7b	Gng5	Cdh6	Id2		Tead2	Srrm2	Actr3	Paics	Hnrnpul2	Bdp1
Serf2	Uqcrb	Hoxd11	Smim4	Rab26os	Pdcd5	Id3		Phip	Enah	Apc	Tmsb4x	Rsf1	Bex1
Hmgn2	Hoxc10	Snrnp27	Plpp3	Plpp3	Tbca	Junb		Tax1bp1	Sbno1	Rock1	Scaf11	Atrx	Birc6
Hoxb9	Tmsb4x	Cox6b1	Aimp1	Snhg12	Lockd	Khdrbs3		Tcf12	Ddb1	Spock2	Immt	Enah	Bmpr1a
Pdcd5	Ppp3ca	Tmsb4x	Foxc2	Hoxc6	Tma7	Lgals1		Srsf5	Mkln1	Psme4	Thoc3	Cnot6	Bmpr2
Creb5	Ctsl	Atp5l	Snhg12	Hoxc10	Crabp1	Llph		Med13	Kdm5b	Arid4b	Kpnb1	Chd4	Bod1l
Ccnd2	Tbca	Xist	Lrrn1	Abi3bp	Uqcrb	Lmo4		Eef2	Eya4	Dnmt3a	Etf1	Nipbl	Bptf
Sem1	Tma7	Crabp1	Tma7	Ndufa4	Sem1	Lockd		Mbtd1	Phldb2	Crym	Qk	Myh10	Brd1
Cox7b	Snhg1	Ppp3ca	Srek1ip1	Hoxa3	Plpp3	Lrrn1		Cited1	Myh10	Ep400	Dnajc9	Ttc3	Brd2
Tbca	Fos	Hoxd10	Tle4	Fibin	Zfas1	Lsm5		Smarca4	Zfp516	Med1	Tkt	Ccdc50	Brd3
Ndufa7		Lsm5	Eif3j1	Junb	Ctsl	Maf		Wapl	Rad21	Myh9	Cdkn1c	Hnrnpf	Brd4
2410006H16Rik		Cox17	Mrps21	Epha7	Id1	Meg3		Huwe1	Ep400	H19	Numa1	Smc4	Brwd1
1110038B12Rik		Nsa2	Gtf2h5	Tgfbi	1110038B12Rik	Mgp		Tnpo1	Dync1h1	Nsun2	Top2b	Cct6a	Btaf1
Uqcrb		Zfas1	Smad7	Pdcd5	Hoxd11	Micos13		Strn3	Wnk1	Trp53	Ttc28	Nktr	Btbd11
Hoxc6		Ost4	5430416N02Rik	Ppp3ca	Hoxc9	Minar2		Ptprd	Phip	Setd2	Ubtf	Phgdh	Btbd7
Atp5l		Polr2k	Snrpe	Crabp1	Snhg1	Mpc1		Rock1	Ubn2	Ubr5	Hnrnpa2b1	Appbp2	Bzw1
Ndufa6		Uqcrb	Ctsl	Hoxd11	Fos	Mrpl33		Capn6	Kcnq1ot1	Cltc	Fus	Rcc2	C2cd3
Tma7		Id2	Hoxa10	P4ha1	Maf	Mrpl52		Copa	Sf3b2	2023-09-11	Pcm1	Anp32e	Cacybp
Tmsb4x		Tuba1c	Mgp	Commd3		Mrps21		Sulf2	Mex3a	Prrc2b	Usp1	Topbp1	Calcrl
Hoxc8		Pdcd5	Cdh6	Id1		Ndufa1		Dnmt3a	Fbn2	Trip11	Hnrnpab	Srrm2	Cald1
Hoxc9		Snhg1	Snhg1	Hoxc9		Ndufa2		Peg3	Prpf19	Aplp2	H2afx	Rfc1	Calm1
Wfdc2		Plpp3	Fxyd4	Pdcd4		Ndufa3		Lrp6	Dbn1	Vars	Prpf8	Baz2b	Calr
Id1		Hoxa10	Tpm2	Foxc2		Ndufa4		Rev3l	Chd6	Khsrp	Jund	Bzw1	Calu
Crabp1		Maf	Uqcrh	S100a6		Ndufa5		Ccdc88a	Hist1h1e	Suz12	Tpm1	Mib1	Camsap1
Nsa2		Hist1h2ae	Cox7a2	Snrpf		Ndufa6		Mycbp2	Txnrd1	Tnpo1	Syncrip	Ddx3x	Camsap2
Ctsl		Fos	2410006H16Rik	Creg1		Ndufa7		Adgrl2	Tcf7l1	Chd7	Nasp	Atp6v0c	Canx
Hmgb2			Hoxd4	Emp3		Ndufb1-ps		Bod1l	Zfp638	Gm26917	Idh2	Prrc2b	Capn6
Gm26917			Elob	Hoxd4		Ndufb2		Numa1	Kat6a	Kdm5b	Trip12	Usp1	Caprin1
			Gng5	Rmst		Ndufb3		Agl	Nipbl	Rbfox2	Cul3	Ppp4r3b	Capzb
			Id3	Syt4		Ndufb4		2023-09-11	Fmr1	Hdlbp	Ep400	Nsd2	Cask
			Maf	Maf		Ndufc1		Baz1b	Slc12a2	Rbbp6	Naa50	Ranbp2	Casp8ap2
				Atp2b1		Ndufv3		Cped1	Brwd1	Gspt1	Rif1	Hspa4	Cbx5
				Hmgn2		Nmt1		Pcf11	Rcc2	Ubtf	Eif4g3	Copb1	Ccar1
				Meg3		Nop10		Fmr1	2023-03-07	Bclaf1	Ddx39	Fgfr1	Ccdc50
				Gm26917		Nsa2		Ago2	Usp34	Fnbp4	Itgb1	Psmb7	Ccdc6
						Ost4		Nfat5	Bbx	Rest	Capzb	Gdi2	Ccdc80
						P4ha1		Bmpr2	Arih1	Ahctf1	Ssrp1	Rev3l	Ccdc88a
						Pam16		Tnks2	Smc4	Kif26b	Smchd1	Anp32b	Ccdc88c
						Pdcd4		Mib1	Nes	Mex3a	Bclaf1	Khdrbs1	Ccna2
						Pdcd5		Ubr5	Adgrl2	Copb2	Hspd1	Ybx1	Ccnb2
						Pet100		Glg1	Hspa9	Sf3b2	Zfand5	Eif3b	Ccnd1
						Phpt1		Amotl1	Ptbp1	Pspc1	Pkm	Scaf11	Cct3
						Pik3r1		Cd2ap	Srcap	Rrm1	Jmjd1c	Pcm1	Cct6a
						Plpp3		Nsd2	Etf1	Cdk13	Dctpp1	Pabpn1	Cct7
						Polr2k		Ctnnb1	Prpf40a	Sbno1	Purb	Hnrnpab	Cct8
						Ppih		Nufip2	Unc5c	Phldb2	Kif5b	Aplp2	Cd2ap
						Ppp3ca		Gnaq	Tanc1	Yy1	Iqgap1	Smc6	Cdc123
						Psmg4		Senp6	Phgdh	Pkm	Eif4g2	Vcp	Cdc42bpa
						Rab26os		Dhx9	Huwe1	Ubr2	Cdca8	Msi2	Cdca8
						Rcn2		Safb	Hspa5	Atxn2	Hnrnpdl	Xpo1	Cdh11
						Rdh10		Atp13a3	Trip12	Actg1	Gspt1	Igf2	Cdk1
						Rmst		Birc6	Utrn	Srrt	Orc6	Supt6	Cdk12
						Romo1		Zbtb20	Ttc3	Camsap1	Npepps	Impad1	Cdk13
						S100a6		Sptan1	Eml4	Smg6	Rbbp6	Dennd5b	Cdkn1c
						Sec61g		App	Prrc2b	Hipk2	Cenpf	Cdk12	Cdv3
						Sem1		Sltm	Lmnb1	Arhgef12	Ncl	Caprin1	Cebpg
						Serf2		2900097C17Rik	Pcf11	Ubn2	Anapc5	Arcn1	Celsr2
						Slirp		Cnot6l	Fxyd6	Dync1h1	Ppp4r3a	Pafah1b1	Cemip2
						Smad7		Kcmf1	Safb	Kpnb1	Fkbp4	Hspa5	Cenpa
						Smim11		Wdr26	Ubxn4	Igf1r	Ilf3	Canx	Cenpb
						Smim4		Epc2	Scaf11	Brd1	Hectd1	Ddb1	Cenpe
						Snhg1		Kmt2e	Tnpo1	Bdp1	Enah	Ubp1	Cenpf
						Snhg12		Hspa9	Luc7l2	Slk	Cux1	Fkbp4	Chaf1a
						Snhg3		Ranbp2	Hmga2	Zfp638	Txnrd1	Atp2a2	Chd1
						Snhg6		Sfpq	Smchd1	Maged1	Ankrd17	Luc7l2	Chd2
						Snhg8		Enah	Arid1a	Calr	Ube2c	Mex3a	Chd4
						Snrnp27		Ash1l	Tax1bp1	Msi2	Pmf1	Nono	Chd6
						Snrpb2		Smad4	Tlk1	Smchd1	Anp32b	Birc6	Chd7
						Snrpe		Rere	Apc	Glg1	Rrm1	Zfp91	Chd8
						Snrpf		Smchd1	Ranbp2	Prpf8	Cyc1	Smad4	Cited1
						Snrpg		Klhl24	Ubr2	Wapl	Khsrp	Kmt2a	Cited2
						Srek1ip1		Hipk2	Rock2	Nipbl	Srrm2	Cnot1	Ckap5
						Syt4		Kdm5b	Spen	Prpf40a	Sfpq	Prrc2a	Ckb
						Tbca		Btbd7	Cdk13	Rcc2	Hist1h1b	Cltc	Cks1b
						Tgfbi		Tnrc6b	Adnp	Ash1l	Anp32e	Rif1	Clasp1
						Tle4		Prrc2b	Srrt	Adgrl2	Nono	Mcm4	Clip1
						Tma7		Kdm2a	Cdk12	Qk	Crebbp	Col4a1	Clmp
						Tmem256		Zfp131	Ppp1r12a	Kmt2a	Bbx	Tnpo3	Clspn
						Tmem258		Copb2	Syncrip	Taok1	Gkap1	Ckap5	Cltc
						Tmsb10		Ubn2	Ubn1	Srrm2	Hnrnpd	Apc	Cmip
						Tmsb4x		Zranb1	Lpin2	Usp9x	Phgdh	Atp5a1	Cnn3
						Tomm7		Kat6b	Fzd4	Zfr	Smc6	Cnn3	Cnot1
						Tpm2		Hdlbp	Jun	Iqgap1	Slk	Lpin2	Cnot6
						Tsix		Chd1	Aplp2	Col4a1	Ncor1	Eif4h	Cnot6l
						Tuba1c		Hectd1	Usp15	Qser1	Hbb-y	Trip12	Cntfr
						Uba52		Scaf11	Herc1	Erbin	Mycbp2	Lamb1	Cntrl
						Ubl5		Sec63	Jund	Ddb1	Cntrl	Ago2	Col4a1
						Uqcc2		Dbn1	Ccdc88a	Kdm5a	Rad21	Ddx6	Col4a2
						Uqcr10		Flna	Cdh11	Smg1	Psmc4	Igfbp4	Col9a1
						Uqcr11		Npepps	Atrx	Atf4	Sptbn1	Gspt1	Colec12
						Uqcrb		Tbl1x	Rev3l	Numa1	Brd4	Srsf11	Cop1
						Uqcrh		Rlf	Pds5a	Pitpna	Tnks2	Stmn1	Copa
						Uqcrq		Kif1b	Smg6	Utrn	Tyms	Ankrd17	Copb1
						Wfdc2		Ptprf	Nufip2	Cped1	Eif3b	Phip	Copb2
						Wnt4		Nfkbia	Psme4	Mkln1	Hnrnpul2	Suz12	Cotl1
						Xist		Smarca5	N4bp2	Baz2b	Psip1	Ddx46	Cped1
						Zfas1		Myo10	Eif3b	Hmga2	Sipa1l1	Mark3	Cpsf6
								Lpin2	Nrp1	Eif4b	Cct3	Akap13	Crebbp
								Rest	Csnk1a1	Epc2	Mest	Etf1	Crebrf
								Ddx17	Wdr26	Nfat5	Nnat	Fam193a	Crip2
								Rbfox2	Cdc42bpa	Eya4	Kmt2a	Dnajc9	Crym
								Chd6	Phf3	Cenpe	Gpi1	Tnpo1	Csde1
								Hbb-y	Foxp1	Pds5b	Fnbp1l	Ubtf	Csnk1a1
								Kpnb1	Lrrc59	N4bp2	App	2023-09-11	Ctdspl
								Pafah1b1	Igf1r	Srek1	Pclaf	Gmps	Ctdspl2
								Ankrd12	Qk	Txnrd1	Lrrc59	2023-09-07	Ctnna1
								Ppp4r3a	Ctnna1	Nolc1	Mns1	Ubr5	Ctnnb1
								Setd5	Dtl	Tead2	Fscn1	Mbd3	Cul1
								Cdh11	Pcm1	Sncaip	Usp9x	2900097C17Rik	Cul3
								Xpo7	Hbb-y	Hspd1	AY036118	Actg1	Cux1
								Chd8	Sparc	Ptbp1	Slc25a5	Ep400	Cyc1
								Ep400	Eif4g2	Golga4	Nktr	Dnmt1	Dab2ip
								Ccdc6	Ddx46	Tet3	Lrp6	Cks1b	Dbn1
								Smad5	Rhobtb3	Safb	Jpt1	Usp7	Dclk1
								Fryl	Acin1	Tlk1	Cdc123	Fubp1	Dctpp1
								Pfkl	9930021J03Rik	Smarce1	Tpp2	Brwd1	Ddb1
								Rlim	Kpnb1	Mib1	Prrc2a	Immt	Ddhd1
								Caprin1	Ep300	Tanc1	Ppm1a	Cacybp	Ddi2
								Afdn	Dnmt1	Nes	Sncaip	Med13	Ddx17
								Phldb2	Msi2	Spen	Trim44	Hells	Ddx27
								Nsd1	Hectd1	Crebbp	Bod1l	Zfp644	Ddx39
								Kdm5a	Safb2	Smarca5	Adgrl2	Zbtb20	Ddx39b
								Bdp1	Zfand5	Thoc2	Hmmr	Copb2	Ddx3x
								Prpf40a	Glg1	Polr2a	Pop4	Bdp1	Ddx3y
								Glyr1	Erbin	Sart1	Ptprf	Aff4	Ddx46
								Rbp1	Taok1	Tnpo3	Hbb-bs	Mbtd1	Ddx5
								Kmt2a	Smc3	Pnn	Wapl	Nolc1	Ddx6
								Utrn	Trrap	Incenp	Mcl1	Wt1	Dennd5b
								Chd2	Akap9	Tln1	Nsd2	Psmd1	Des
								Sec61a1	Lcor	Med13	Nap1l1	Itgb1	Dhfr
								Eml4	Nsd2	Rfx7	Ipo5	Spock2	Dhx38
								Pnn	Pkm	Capn6	Fxyd6	Polr2a	Dhx9
								Ttc14	Wdfy3	Sparc	Zc3h18	Gapvd1	Dicer1
								Taok1	Tardbp	Rsf1	Pcf11	Erbin	Dido1
								Rictor	Hist1h1a	Nup153	Zfr	Cop1	Dlc1
								Jund	Supt16	Kif1b	Ddx39b	Chd8	Dmxl1
								Gtf2i	Fus	Chd2	Ckap5	Pum1	Dnajc9
								Sbno1	Mga	Calu	Herc1	Lamc1	Dnmt1
								Xrn1	Foxc1	Fkbp4	Fyttd1	Mpp6	Dnmt3a
								Ppp1r12a	Epc2	Ddx17	Nfkbia	Rbm25	Dnttip2
								Maco1	Ago2	Bcl2	Prc1	Topors	Dock1
								Eif4g2	Crym	Phip	Erbin	Pbx1	Dock5
								Zeb1	Kif5b	Iws1	Gmnn	Rnf111	Dock7
								Gatad2b	Atad2	Utp14b	Map1b	Zfr	Dpy19l1
								Dido1	Cntrl	Kat6b	Tnpo1	Rock1	Dst
								Mkln1	Bcl2	Pds5a	Ppp1r12a	Hmgb3	Dtl
								Pnisr	Stt3b	Cdkn1c	Zmiz1	Smc3	Dtna
								Man1a2	Fscn1	Wwc2	2023-09-09	Phf3	Dtymk
								Purb	Rb1cc1	E130308A19Rik	Zfp704	Mcm2	Dut
								Nrd1	Hnrnpul1	Erc1	Capn6	Ppp1r12a	Dync1h1
								Supt16	Golga4	Unc5c	Nras	Tcerg1	Dync2h1
								2023-03-07	Mdn1	Fus	Pole3	Actr3	E130308A19Rik
								Srrt	Chd2	Setd5	Psme4	Foxp1	Ecpas
								Zfp638	Pnn	Kpna4	Pabpc1	Nme2	Eef2
								Erbin	Fgfr1	Cenpb	Smg1	Usp34	Efna5
								Fat3	Topors	Smc3	Zbtb20	Atxn2	Efnb1
								Smc1a	Bod1l	Prrc2a	Spen	Dhx9	Eftud2
								Cop1	Ctnnb1	Polr1a	Smc2	Ccdc88a	Egln1
								Phgdh	Nedd4	Ppp1r12a	Gorasp2	Hbb-y	Ehmt1
								Sf3b2	Fryl	Arih1	Ppfia1	Crebbp	Ehmt2
								Pum2	Zbtb20	Cdh11	Slc12a2	Grb2	Eif3a
								Hnrnph1	Cnot1	Sesn3	Usp7	Pcna	Eif3b
								Dock5	Cped1	Adnp	Mprip	Qk	Eif3c
								Ddx6	Tpm1	Smad5	Usp47	Ctnnb1	Eif4b
								Lmnb1	Srsf5	Fam193a	Ccnd1	Thrap3	Eif4g1
								Ctdspl	Cux1	Lrp6	Abl1	Kmt2c	Eif4g2
								Pkm	Caprin1	Rif1	Arhgef12	Kif26b	Eif4g3
								Aff4	Luzp1	Cct7	Abracl	Arid4a	Eif4h
								Phf3	Ddx6	Clasp1	Col4a1	Tanc1	Elp1
								Adnp	Calr	Nasp	Ranbp1	Rfx7	Eml4
								Brd4	Tsc22d2	Fmnl2	Nedd4	Kcnq1ot1	Enah
								Supt6	Brd4	Sart3	Kpna4	Numa1	Ensa
								Akap9	Jmjd1c	Rb1cc1	Bdp1	Bclaf1	Ep300
								Kdm6b	Arhgef12	Trim24	Golga4	Tut4	Ep400
								Prpf8	Wwc2	Hnrnpd	Srcap	Zfp516	Epc2
								Cdk13	Gspt1	Usp47	Fam104a	Fip1l1	Eprs
								Iqgap1	Sf3b1	Ddx46	Safb	Tlk2	Erbin
								Slk	Sptan1	Akap9	Baz1a	Arih1	Erc1
								Acin1	Lars2	Pkdcc	Khdrbs1	Cul1	Etf1
								Kmt2c	Kmt2e	Cct6a	Bptf	Igf1r	Etl4
								Wwc2	Rbm25	Wt1	Pabpn1	Lig1	Ewsr1
								Bclaf1	Cmip	Pum3	Hsp90aa1	Crym	Eya4
								Smo	Maco1	Dido1	Ranbp2	Lrrc59	Ezh2
								Luc7l2	Bdp1	Fnbp1l	Ccdc88a	Trim28	Ezr
								Ptk7	Thrap3	Ppp1r14b	Lig1	Anp32a	Fabp5
								Rad21	Smg1	Nktr	Hmga2	Bmpr1a	Fam104a
								Hspa5	Nnat	Hbb-y	Ddx5	Gnai2	Fam168a
								Zfp292	Incenp	Trim33	Cotl1	Fstl1	Fam193a
								Six2	Trim28	Cop1	Hbb-bt	Gna11	Fat3
								Arhgef12	Prxl2a	Six2	Usp3	Ccdc6	Fbn2
								Nolc1	Rock1	Baz1a	Chd7	Rb1cc1	Fgfr1
								Mark3	Ssrp1	Zfp618	Ubn2	Kdm5b	Fip1l1
								Fnbp4	Fnbp4	Lrpprc	Ctdspl2	Ncbp1	Fkbp4
								Herc1	Srek1	Pcf11	Cald1	Lyar	Flna
								Nisch	Prdm2	Topors	Gm266	Fam168a	Fmnl2
								Fam193a	Ddx3x	Mycbp2	Spc24	Casp8ap2	Fmr1
								Tcerg1	Kif11	Ckap5	Eftud2	Fnbp4	Fnbp1l
								Ncor1	Dock5	Psmd1	Hist1h1e	Cbx5	Fnbp4
								Mga	Cdv3	Sec61a1	Calr	Sf3b1	Foxc1
								Rc3h1	Usp1	Tcf7l1	Kif15	Smad5	Foxp1
								Ilf3	Gfra1	Ppp4r3a	Asap1	Mapk1ip1l	Frem2
								Polr2a	Ccdc88c	Nsd2	Eml4	Uhrf1	Fryl
								Wac	Utp14b	Aff4	Setd2	Herc1	Fscn1
								Hexim1	Gpc6	Ccdc88a	Dnmt1	H2afz	Fstl1
								Eif4g3	Ppp6r3	Dnmt1	Myo10	Adss	Ftsj3
								Trip12	Tut4	Ftsj3	Hba-a2	Senp6	Fubp1
								Tlk1	Uncx	Fgfr1	Hba-a1	Mcm3	Fus
								Msl1	Nfkbia	Ube3a	Tmf1	Srcap	Fxyd6
								Baz2b	Dhx9	Prmt1	H1f0	Sf3b2	Fyttd1
								Trrap	Setd2	Adam10	Ppp1r14b	Trp53bp2	Fzd4
								Pum1	Golgb1	Ipo5	Fam168a	Nsd3	Gapvd1
								Washc2	Anp32e	Trrap	Ctdspl	Eef2	Gatad2b
								Hmga2	Rif1	Cd2ap	Ncapd2	Snrnp200	Gcn1
								Prpf19	Sox11	Rev3l	Rcc2	Ash2l	Gdi2
								Smg1	Rbp1	Mbtd1	Vars	Maco1	Gfra1
								Hook3	Capn6	Top2a	Bex1	Dicer1	Git2
								Fus	Lamc1	Mdn1	Hipk2	Zfp292	Gkap1
								Smg6	Chd7	Cdk12	Suz12	Dync1h1	Glg1
								Cul3	Purb	Atp13a3	Plekha5	Dbn1	Gls
								Psip1	Hist1h1c	Dock5	Tanc1	Rbbp6	Glyr1
								Nes	Zfp367	Cdv3	Nrp1	Actl6a	Gm266
								Fnbp1l	Cited1	Adgra3	Psme3	Chd1	Gm26917
								Rock2	Cdkn1c	Dtl	Hook3	Taok1	Gm42418
								Thrap3	Efna5	Nsd1	Mcm3	Purb	Gm8251
								Zfp618	Hnrnph1	Nnat	Bcl2	Gls	Gmnn
								Ipo5	Itga8	Tril	Tpm4	Mark2	Gmps
								Psme4	Des	Mcm2	Kif23	Glg1	Gna11
								Luzp1	Tjp1	Arcn1	Rab11a	Atad2	Gnai2
								Col4a1	Six2	Gnl3	Add3	Erc1	Gnaq
								Topors	Zeb1	Phgdh	Ezr	Sh3bgrl	Gnas
								Tjp1	Cenpe	Ewsr1	Kat6a	Hist1h1b	Gnl2
								Pard3	Ncam1	Rbp1	Ybx1	Brd4	Gnl3
								Adam10	Mid1	Rbm25	Pcna	Larp4	Golga4
								Golga4	Ddx3y	Chd1	Nes	Zyx	Golgb1
								Trim33	Fat3	Got2	Tut7	Fnbp1l	Gorasp2
								Csnk1a1	Map1b	Dmxl1	Phldb2	Kdm5a	Got2
								Sf3b1	Cct6a	Snrnp200	Cdk1	Spats2	Gpc6
								Eya4	Igf2	Kif5b	Mad2l1	Pkm	Gpi1
								Cnn3	Clspn	Prxl2a	Fam193a	Sptan1	Grb10
								Myo1b	Rptor	Casp8ap2	Kif11	Tuba1a	Grb2
								Rbm25	Nono	Sltm	Ncbp1	Dtl	Gsk3b
								Dock7	Smc2	Fxyd6	Atp1b3	Cebpg	Gspt1
								Brwd1	Tril	Luc7l2	Egln1	Cald1	Gsta4
								Plxdc2	Cald1	Smc2	Ccna2	Mybbp1a	Gtf2i
								Abi2	Hspd1	Hist1h1b	Vrk1	Tuba1b	Gtf3c1
								Cbx5	Btbd11	Kif11	Slc9a3r1	Luc7l3	H19
								Camsap1	Cenpf	Sox11	Gcn1	Golgb1	H1f0
								Ctnna1	Gm8251	Sobp	Tnpo3	Pan3	H2afv
								Resf1		Thsd4	Hist1h4d	Foxc1	H2afx
								Thoc2		Ddi2	Arl6ip1	Pou2f1	H2afz
								Dab2ip		Ak2	Trim59	Tubb5	Hba-a1
								Gsk3b		Sulf2	Ppfibp1	Prpf39	Hba-a2
								Ckap5		Golgb1	Dtl	Gnl3	Hbb-bs
								Ssrp1		Foxp1	Atf7ip	Sec31a	Hbb-bt
								Sesn3		Pnisr	Aatf	Nucks1	Hbb-y
								Zmym5		Bmpr2	Srm	Zc3h13	Hdgf
								Prrc2a		Fabp5	Atad2	Top2b	Hdlbp
								Ylpm1		Cenpf	Mcm5	Pcf11	Hectd1
								Gtf3c1		Gfra1	Afdn	Ddx17	Hells
								Nnat		Fzd4	Dab2ip	Myh9	Herc1
								Ncl		Sipa1l1	Utrn	H2afx	Hexim1
								Mid1		Foxc1	Nusap1	Ccar1	Hipk2
								Rbm33		Hbb-bt	Calm1	Anapc5	Hist1h1a
								Cpsf6		Purb	Tcf7l1	Pnn	Hist1h1b
								Ubr2		Cited1	Mthfd2	Mtdh	Hist1h1c
								Trip11		Peg3	Knl1	Sesn3	Hist1h1e
								Ccar1		Hist1h1e	Incenp	Tcf7l1	Hist1h4d
								Setd2		Itga8	Btaf1	Sltm	Hmcn1
								Atxn2		Hist1h1a	Gm8251	Cux1	Hmga2
								Kdm7a		Nrp1	Tpd52	Tmpo	Hmgb2
								Eif3b		Ddx3y	Ncapg	Hdgf	Hmgb3
								Myh9		Hba-a1	Msh6	Cdh11	Hmgcr
								Spag9		Gm8251	Dhfr	Yy1	Hmgn5
								Ecpas		Hbb-bs	Ddx3y	Tln1	Hmmr
								Git2		Hba-a2	Arhgap11a	Atp13a3	Hnrnpa0
								E130308A19Rik			Uaca	Atp5b	Hnrnpa2b1
								Kif5b			Cited1	Chd7	Hnrnpab
								Chd7			Gsta4	Lars2	Hnrnpd
								Tra2a			Crym	Fxyd6	Hnrnpdl
								Xrcc5			Ubr4	Ehmt1	Hnrnpf
								Csde1				Mmp14	Hnrnph1
								Cemip2				Raly	Hnrnpu
								Klhdc10				Wapl	Hnrnpul1
								Hmcn1				Kpna4	Hnrnpul2
								Srrm2				Rictor	Hook3
								Cald1				Fzd4	Hsp90aa1
								Ubtf				Elp1	Hsp90ab1
								Atp2a2				Lpgat1	Hsp90b1
								Calr				Utp14b	Hspa4
								Fgfr1				Nbeal1	Hspa5
								Srcap				Atxn2l	Hspa8
								Pbrm1				Copa	Hspa9
								Lpgat1				Safb	Hspd1
								Rasef				Ppm1a	Hsph1
								Fabp5				Ipo5	Huwe1
								Clmp				Efnb1	Idh2
								Smc3				Avl9	Igf1r
								Lcor				Clasp1	Igf2
								Stat3				Smc2	Igf2bp3
								Mdn1				Ecpas	Igf2r
								Clasp1				Akt1	Igfbp4
								Sox11				Flna	Ilf3
								Btbd11				Clmp	Immt
								Fzd4				Rbp1	Impad1
								Smc4				Gorasp2	Incenp
								Sparc				Sec61a1	Ing1
								Tcaf1				Cited2	Ipo5
								Qk				Specc1l	Iqgap1
								Cnot1				Myo10	Itga6
								Afap1				Eml4	Itga8
								Stox2				Sox11	Itga9
								Gnl2				Ybx3	Itgav
								Asxl2				Cdc42bpa	Itgb1
								Ubr4				Mcm5	Ivns1abp
								Spen				Wwc2	Iws1
								Cask				Sncaip	Jmjd1c
								Dock1				Igf2r	Jmy
								Pds5b				Dhx38	Jpt1
								Armcx4				Tnks	Jun
								Dync2h1				Tars	Jund
								Gfra1				Psmc5	Kank2
								Safb2				Akap9	Kat6a
								Pxdn				Opa1	Kat6b
								Shisa3				Actn4	Kcmf1
								Ranbp9				Zfp704	Kcnq1ot1
								Ddx3x				Ivns1abp	Kctd1
								Abl1				Cpsf6	Kdm2a
								Nrp1				Safb2	Kdm5a
								Tanc1				Rai14	Kdm5b
								Palld				Setd5	Kdm6b
								Trim8				Msh6	Kdm7a
								Amot				Anapc1	Khdrbs1
								Lrrc8d				Dido1	Khsrp
								Crebrf				Brd2	Kif11
								Itga8				Plaa	Kif15
								Sox4				Eif3c	Kif1b
								Ankhd1				Col4a2	Kif23
								Thsd4				Zswim6	Kif26b
								Efna5				Atf4	Kif5b
								Clip1				Pbrm1	Klf6
								Dtl				Jmy	Klf7
								Etl4				H2afv	Klhdc10
								Malat1				Mdn1	Klhl24
								Hbb-bs				Hmga2	Kmt2a
								Fmnl2				Adgrl1	Kmt2c
								Cntfr				Thsd4	Kmt2e
								Camsap2				Csde1	Knl1
								Tubb5				Slk	Kpna4
								Moxd1				Dnmt3a	Kpnb1
								Prdm2				Oaz2	Lama4
								Ppp1r9a				Csnk1a1	Lamb1
								Tril				Lamp1	Lamc1
								Calcrl				Scube3	Lamp1
								Ccdc80				Nnat	Larp4
								Jun				Ehmt2	Lars2
								Hspa8				Sbf2	Lcor
								Rspo3				Nes	Lcorl
								Tmtc2				Atad5	Lig1
								Adamts12				Bcl2	Lmnb1
								Hbb-bt				Lama4	Lpgat1
								Hba-a1				Frem2	Lpin2
								Kank2				Xpot	Lrp6
								Met				Uncx	Lrpprc
								Ddx3y				Setd2	Lrrc59
								Ckb				Lcorl	Lrrc8d
								Ocm				Ttc14	Luc7l2
								Colec12				Klf7	Luc7l3
								Hba-a2				Ddx27	Luzp1
								Dtna				Slc12a2	Lyar
												Hsp90b1	Macf1
												Acin1	Maco1
												Klf6	Mad2l1
												Srsf5	Maged1
												Oip5os1	Malat1
												Sparc	Man1a2
												Cntrl	Map1b
												Pclaf	Map4k4
												Hsph1	Mapk14
												Ncam1	Mapk1ip1l
												C2cd3	2023-03-07
												Hmgb2	Mark2
												Cct8	Mark3
												Ncoa6	Mbd3
												Fmr1	Mbtd1
												Stox2	Mcl1
												Washc2	Mcm2
												Hnrnpa0	Mcm3
												Osbpl11	Mcm4
												Clspn	Mcm5
												Celsr2	Mcm6
												Zc3h18	Mdn1
												Rlim	Med1
												Map1b	Med13
												Hmgcr	Mest
												Dpy19l1	Met
												Cmip	Mex3a
												Igf2bp3	Mga
												Itga9	Mib1
												Fus	Mid1
												Slit2	Mki67
												Usp25	Mkln1
												Golga4	Mmp14
												Tlk1	Mns1
												Dclk1	Moxd1
												Gtf3c1	Mpp6
												Arfgef1	Mprip
												Itga6	Msh6
												Serpinh1	Msi2
												Adgra3	Msl1
												Calm1	Mtdh
												Zfp608	Mthfd2
												Uty	Mybbp1a
												Zfp618	Mycbp2
												Pdzd2	Myh10
												Mki67	Myh9
												Camsap2	Myo10
												Sipa1l1	Myo1b
												Itgav	N4bp2
												Rptor	Naa50
												Chaf1a	Nap1l1
												Tasor2	Nasp
												Jund	Nbeal1
												Mcm6	Nbn
												Hspa8	Ncam1
												AU020206	Ncapd2
												Zfc3h1	Ncapg
												Timp3	Ncbp1
												Ran	Ncl
												Mapk14	Ncoa6
												Col9a1	Ncor1
												Clip1	Nedd4
												Socs7	Nes
												Ccnb2	Nfat5
												Ppfibp1	Nfkbia
												Cenpf	Nipbl
												Otud7b	Nisch
												Osr1	Nktr
												Aldh1a2	Nme2
												Nbn	Nnat
												Ddhd1	Nolc1
												Cenpa	Nono
												Vars	Npepps
												Hist1h1e	Nras
												Kctd1	Nrd1
												Crip2	Nrp1
												Aif1l	Nsd1
												Top2a	Nsd2
												Zfp646	Nsd3
													Nsun2
													Nucks1
													Nufip2
													Numa1
													Nup153
													Nusap1
													Oaz2
													Ocm
													Oip5os1
													Opa1
													Orc6
													Osbpl11
													Osr1
													Otud7b
													Pabpc1
													Pabpn1
													Pafah1b1
													Paics
													Palld
													Pan3
													Pard3
													Parp1
													Pbrm1
													Pbx1
													Pcf11
													Pclaf
													Pcm1
													Pcna
													Pcnt
													Pdia3
													Pds5a
													Pds5b
													Pdzd2
													Peg3
													Pfkl
													Pgk1
													Phf3
													Phgdh
													Phip
													Phldb2
													Pitpna
													Pkdcc
													Pkm
													Plaa
													Plekha5
													Plxdc2
													Pmf1
													Pnisr
													Pnn
													Pole3
													Polr1a
													Polr2a
													Pop4
													Pou2f1
													Ppfia1
													Ppfibp1
													Ppm1a
													Ppp1r12a
													Ppp1r14b
													Ppp1r9a
													Ppp4r3a
													Ppp4r3b
													Ppp6r3
													Prc1
													Prdm2
													Prmt1
													Prpf19
													Prpf39
													Prpf40a
													Prpf8
													Prrc2a
													Prrc2b
													Prrc2c
													Prxl2a
													Psip1
													Psmb7
													Psmc4
													Psmc5
													Psmd1
													Psmd12
													Psmd2
													Psme3
													Psme4
													Pspc1
													Ptbp1
													Ptk7
													Ptprd
													Ptprf
													Pum1
													Pum2
													Pum3
													Purb
													Pxdn
													Qk
													Qser1
													Rab11a
													Rad21
													Rai14
													Raly
													Ran
													Ranbp1
													Ranbp2
													Ranbp9
													Rangap1
													Rasef
													Rb1cc1
													Rbbp6
													Rbfox2
													Rbm25
													Rbm33
													Rbp1
													Rc3h1
													Rcc2
													Rere
													Resf1
													Rest
													Rev3l
													Rfc1
													Rfx7
													Rhobtb3
													Rictor
													Rif1
													Rlf
													Rlim
													Rnf111
													Robo2
													Rock1
													Rock2
													Rptor
													Rrm1
													Rrp1
													Rsf1
													Rspo3
													Ryk
													Sae1
													Safb
													Safb2
													Sart1
													Sart3
													Sbf2
													Sbno1
													Scaf11
													Scube3
													Sec31a
													Sec61a1
													Sec63
													Senp6
													2023-09-11
													2023-09-07
													2023-09-09
													Serpinh1
													Sesn3
													Setd2
													Setd5
													Sf3b1
													Sf3b2
													Sfpq
													Sh3bgrl
													Shisa3
													Sipa1l1
													Six2
													Slc12a2
													Slc25a5
													Slc9a3r1
													Slit2
													Slk
													Sltm
													Smad4
													Smad5
													Smarca4
													Smarca5
													Smarcc1
													Smarce1
													Smc1a
													Smc2
													Smc3
													Smc4
													Smc6
													Smchd1
													Smg1
													Smg6
													Smo
													Sncaip
													Snrnp200
													Sobp
													Socs7
													Sod1
													Sox11
													Sox4
													Spag9
													Sparc
													Spats2
													Spc24
													Specc1l
													Spen
													Spock2
													Sptan1
													Sptbn1
													Srcap
													Srek1
													Srm
													Srrm2
													Srrt
													Srsf11
													Srsf5
													Ssrp1
													Stat3
													Stmn1
													Stox2
													Strn3
													Stt3b
													Sulf2
													Supt16
													Supt6
													Suz12
													Syncrip
													Tanc1
													Taok1
													Tardbp
													Tars
													Tasor2
													Tax1bp1
													Tbl1x
													Tcaf1
													Tcerg1
													Tcf12
													Tcf7l1
													Tead2
													Tet3
													Thoc2
													Thoc3
													Thrap3
													Thsd4
													Timp3
													Tjp1
													Tkt
													Tlk1
													Tlk2
													Tln1
													Tmf1
													Tmpo
													Tmsb4x
													Tmtc2
													Tnks
													Tnks2
													Tnpo1
													Tnpo3
													Tnrc6b
													Top2a
													Top2b
													Topbp1
													Topors
													Tpd52
													Tpm1
													Tpm4
													Tpp2
													Tpr
													Tra2a
													Tril
													Trim24
													Trim28
													Trim33
													Trim44
													Trim59
													Trim8
													Trip11
													Trip12
													Trp53
													Trp53bp2
													Trrap
													Tsc22d2
													Ttc14
													Ttc28
													Ttc3
													Tuba1a
													Tuba1b
													Tubb5
													Tut4
													Tut7
													Txnrd1
													Tyms
													Uaca
													Ube2c
													Ube2s
													Ube3a
													Ubn1
													Ubn2
													Ubp1
													Ubr2
													Ubr4
													Ubr5
													Ubtf
													Ubxn4
													Uhrf1
													Unc5c
													Uncx
													Usp1
													Usp15
													Usp25
													Usp3
													Usp34
													Usp47
													Usp7
													Usp9x
													Utp14b
													Utrn
													Uty
													Vars
													Vcan
													Vcp
													Vrk1
													Wac
													Wapl
													Washc2
													Wdfy3
													Wdr26
													Wnk1
													Wt1
													Wwc2
													Xpo1
													Xpo7
													Xpot
													Xrcc5
													Xrn1
													Ybx1
													Ybx3
													Ylpm1
													Ywhaq
													Yy1
													Zbtb20
													Zc3h13
													Zc3h18
													Zeb1
													Zfand5
													Zfc3h1
													Zfp106
													Zfp131
													Zfp292
													Zfp367
													Zfp516
													Zfp608
													Zfp618
													Zfp638
													Zfp644
													Zfp646
													Zfp704
													Zfp91
													Zfr
													Zmiz1
													Zmym5
													Zranb1
													Zswim6
													Zyx

## Sheet: 3
Supplementary Data 3: Human ENL-mut Wilms tumor signature
124 clinical Wilms tumor patient RNA-seq data were downloaded from TARGET-WT database, including 8 ENL-mut and 116 ENL-wildtype Wilms tumor patients
Signature is defined as the significant upregulated genes in ENL-mut patients
DESeq2 was utilized for identifying the UP-DEGs with the cut-off FC > 2 and p.adj < 0.05
Human ENL-mut UP Wilms tumor signature
MCTP2
PAX5
IL12RB2
LOC100506127
PIWIL2
SLC27A6
B3GAT2
C4orf36
LOC100128714
CXCL11
SUSD5
VEGFC
APELA
MGC32805
GALNTL6
TDH
NWD2
MIR196A1
CYP19A1
OGFRL1
HCG4B
SLC35F2
MYC
HEPHL1
SPACA3
IL12A-AS1
LINC00323
FBXW10
HAPLN1
TRPM6
LY6G6D
SNAI2
SPTLC3
FZD10
F12
BACE2
GBP6
HOXA13
ALX4
TPST2
SLC6A4
DNAH8
ABCB1
MAGI3
PTGER3
LINC00643
DLGAP1-AS3
GUCY2D
MPP4
LOC100507205
LINC00242
ACPP
C10orf85
HS3ST5
KIF25
NFKBIZ
LINC00907
ARX
FAM162B
TPTE2P6
FGF20
DGKI
DKK4
THEG
GCOM1
CAMK1G
PIWIL1
THSD7B
CYP4F35P
NTM
LOC728989
GBP7
SLC16A9
TFF1
MIAT
ALCAM
MYZAP
LHCGR
SCEL
PRM3
METTL21C
ACSBG1
SNORA12
MMP25
COL17A1
LMX1A
CPNE4
SLCO1B3
MST1P2
LGI2
GPR97
LRP4-AS1
TRIB1
WDR49
SLC9A5
KCNJ5
RHOH
FREM3
SAMD13
KRT85
LINC00977
C4orf19
PPAPDC1A
CRIP3
ATP12A
SNHG3
HOTAIR
MT1A
ADAM2
LINC01257
WFDC5
HOXB7
DAAM2
LOC101928243
SYT16
CCDC3
HOTTIP
DLG1-AS1
TACR2
IKZF3
DKK1
CLCA2
LOC101929549
NEU4
HOXB6
LOC101927497
OLFM1
TDRD6
STPG2-AS1
ENTPD3
RFX6
HOXA5
SORBS2
TTC29
MIR590
ALX3
LINC00896
PNMT
SLC16A8
SLPI
ASB9
LOC102724246
RASSF6
LRP4
CNTN5
HOXC12
HOXA6
CASC11
SERPINB5
FAM189A1
GAGE10
IRX3
SLC7A11-AS1
IRX5
DLL1
VAC14-AS1
SNORD59B
FMO6P
KRT5
GPR151
HOXA-AS3
ZDHHC8P1
HOXA11-AS
PDE1C
HCCAT5
SERPINI1
LOC100996291
SHISA6
ZMAT4
LOC101929335
TEX30
CD1D
HOXB5
KCNQ5
MYLK-AS1
LOC101928812
SPTBN5
RGS10
CES4A
SLC26A8
SLC5A8
SPATA13
TP53AIP1
FUT8
KCTD19
TPTE2P3
TOX3
LOC101928248
HES2
LOC100130238
RAB3C
LOC101927950
GC
CCDC147-AS1
CAPNS2
NDST3
MYH11
UGT8
CPAMD8
PVT1
CDK6
LINC00486
LRRC2-AS1
GOLGA6L5P
LINC01105
NTM-IT
UBL4B
GLRX
ANKRD55
ARG1
IL31RA
LCN1
SNORA79
TENM1
SBSPON
LOC102723354
ADAM32
FGFBP1
PDE4D
SLC27A5
KRT2
TNFRSF18
SATB2
CRYBA4
GFRA2
MORC1
FER1L6
GABRA5
DNER
FGF17
EDNRA
LOC101927043
NRXN3
LRRTM1
CYP39A1
TRIM43B
SGMS2
STXBP5
FLJ43879
ARL9
ZCCHC16
LOC400940
C16orf74
RNU12
ACSM3
FKBP6
HOXB3
CLRN1-AS1
MSX2
RLBP1
ABCB4
PI3
SLC6A17
DLX3
TIAM2
TRPM3
KCNE1
CT62
TRABD2A
MROH9
HFE
LINC00920
WDR86
PAEP
DNAJA1P5
CLDN11
DIO3
LAMB4
C11orf87
HSF4
DHDH
RNASE3
LAMA3
MTNR1A
ADAMTS20
CDRT1
FAM26F
KCNQ5-IT1
KRTCAP3
AIFM3
GLB1L3
CGNL1
CD5
VAV3
MGAT4C
SNORD97
PRPH
ADAMTSL1
IPCEF1
KLHDC8A
LOC101927322
NPFFR2
GPR85
SCARNA14
PTGER2
SNORD116-25
RBPJL
FOXN1
TAC1
LOC285626
SORCS2
IRX6
SCARNA20
SIM2
SLC26A7
PRKAG2-AS1
FAM131B
GSTM5
ANKRD20A5P
DIRAS2
CNTNAP3
SEPT5-GP1BB
SNORD59A
LOC100192426
SPRR2F
ART3
CECR5-AS1
GSTA1
MOCOS
OR51E2
C22orf15
PSCA
DNMBP-AS1
OLFM3
CCND1
GRID2
SLC30A10
MEIOB
SLC6A2
C2orf40
TG
LOC100506787
PCAT5
HTR1D
LOC101929524
CA8
PROKR1
2023-09-05
SIGLEC15
C6orf141
OTOA
HIST1H1A
NRN1
SNORA48
WDR86-AS1
NR5A2
KCTD14
THSD4
DLX4
LRRC15
MMP21
COL23A1
C2orf80
AHR
C8orf4
PPP1R14D
TMEFF2
DPP10-AS1
CHL1
LOC101928674
NKX3-2
ANKRD30B
SCARNA1
OVCH2
TBX5
MRPL23-AS1
CHP2
SERPINA5
R3HDML
LOC101559451
KCND2
TMEM155
BEST2
HAND2-AS1
LOC100996455
C1orf167
PLEKHG4
HDAC9
XXYLT1-AS2
SPOCK3
ANKRD22
FAM163B
GAS2
STAC
NEGR1
DPP10
MLLT4-AS1
CDH20
CRYAA
GSTA2
PLK2
LINC01250
PTH2
MROH2A
SLC7A11
MMP28
C16orf47
C2CD4C
EDIL3
LKAAEAR1
HTR7
MLLT3
LOC102724163
SEMA3E
PRKG1-AS1
LOC728819
ASTN2
APOB
OPCML
WIPF3
LOC100507547
LOC154449
SNORD83A
ISM1
LINC01280
PPP1R1B
LOC100505984
PRAC1
KRT13
CD44
FAM157A
CCL21
ENPP2
PLAC4
LOC101928371
OTC
WNT11
PCDH20
PROL1
SPRR2C
LAMB3
GNG4
NUTM2F
VPS9D1-AS1
ERVV-1
LOC647323
MROH7-TTC4
GJA8
TDGF1
UNC5D
LINC01088
FUT8-AS1
CNTN3
APCDD1
LINC01164
LRRN3
SNORA76C
CD48
HSD17B2
HOXB9
NDP
IFI44
CRNDE
ARSH
RPS16P5
TLR8-AS1
NSG1
CACNA1I
RPS26P11
SLCO5A1
MCF2
LIX1
PRAC2
FZD8
EVPLL
WNT4
S100P
LOC100507351
SNORA37
GFI1B
GAL
STK31
TMEM61
RNF43
KRT74
PCDHGB2
LOC101928100
EVX1-AS
SNORD43
NPY
KRT36
ALOXE3
DIO3OS
MUCL1
CST1
MMP17
MIR1247
KCNK4
C12orf36
ALX1
CHRNA4
ORM1
FKSG29
CBLN2
TEX33
C8orf46
AMBN
SNORD105B
DCSTAMP
INHBA
MT3
LINC00960
TMEM75
HOXB-AS3
LOC100128770
SLC17A3
OXCT2
KIAA1549L
TENM2
LOC100507194
FLJ22763
LOC101928844
LOC643201
LOC152225
VSNL1
LUZP2
NKAIN2
LINC00919
SNORA70C
LOC101928167
C17orf105
AKR1C3
FLT3
TRPC5
PRDM6
MMP9
SCHLAP1
TLL1
C9orf92
LINC00943
MYH13
GBP1P1
LINC01099
PCP4
ENPP3
LOC101927482
FLJ37505
RUNDC3B
GRIA3
UGT2B11
CDH10
NELL1
KRT86
PSAPL1
LINC01102
AIM1L
ADAM23
DYTN
LOC102724678
OTOS
IRF6
APOA2
STRC
LOC284933
FLJ33581
OSTCP1
MIR6736
SPATA31E1
LEMD1
NWD1
MIR553
NOTUM
FBXO2
SERPINB7
DSCAM
MIR6837
ACCS
TPO
TDRD9
CBLC
LOC100506858
ORM2
MT1M
RELN
FLJ42969
IL31
CACNA1C-IT2
MED12L
MSTN
DMP1
LINC01096
CLVS2
HOXC10
SEMG2
LOC101927900
IFNW1
HTR1E
PRSS30P

## Sheet: 4
Supplementary Data 4: TARGET-WT patients included in Fig. 2i and the corresponding GSVA scores of the human and mouse ENL-mut signatures
Human ENL-mut signature was identified in Sup. Data 3, mouse ENL-mut signature is the union UP-DEGs of Enl-T1 vs WT in nephron which shown in Sup. Data 2
	GSVA score
Patient_ID	HUMAN_ENL_MUT	MOUSE_ENL_MUT
CAAAAB	-0.333601	-0.24828
CAAAAC	-0.3856	-0.356301
CAAAAH	0.390388	0.53959
CAAAAJ	0.126149	0.181922
CAAAAL	-0.316715	-0.231041
CAAAAM	0.283142	0.26515
CAAAAO	0.0485339	0.392144
CAAAAP	-0.296041	-0.117393
CAAAAQ	-0.0969661	0.193916
CAAAAR	0.407876	-0.516174
CAAAAS	0.00110143	-0.52469
PADXAY	0.0453963	0.42857
PADZUB	0.113701	-0.402782
PAEAFB	0.00379205	0.468554
PAEBXA	-0.029603	0.357091
PAECJB	0.684631	-0.458915
PAJLIP	-0.0661097	-0.070612
PAJLKC	-0.363932	-0.436164
PAJLKR	-0.02413	0.338811
PAJLLF	-0.214552	0.222314
PAJLNJ	0.121019	0.361274
PAJLPX	0.0267597	0.0775102
PAJLSP	-0.224798	-0.325491
PAJLTH	-0.0100968	0.105629
PAJLTI	-0.228632	-0.374221
PAJLWT	0.118591	0.538704
PAJMEL	0.0164562	-0.538652
PAJMEN	-0.118056	-0.117266
PAJMEP	-0.372032	-0.49224
PAJMFU	-0.357252	0.287167
PAJMFY	-0.385247	-0.186421
PAJMIZ	0.0344474	0.475717
PAJMJT	0.28463	-0.0799548
PAJMKI	-0.341774	-0.174029
PAJMKJ	-0.179071	0.119577
PAJMKN	-0.0459995	-0.105984
PAJMLI	-0.310248	-0.253724
PAJMLZ	-0.345416	-0.453335
PAJMMY	-0.288001	-0.467266
PAJMRL	-0.33065	-0.267463
PAJMSE	-0.23578	-0.0925511
PAJMUF	0.65344	0.123613
PAJMVC	0.343215	0.438208
PAJMVU	-0.0427888	0.298584
PAJMXF	-0.224687	-0.0498691
PAJNAA	0.202667	-0.185931
PAJNAV	0.283105	0.129313
PAJNBN	-0.345222	-0.291028
PAJNCC	0.103187	0.253063
PAJNCJ	-0.298187	-0.606316
PAJNCZ	-0.414799	-0.416101
PAJNDU	0.631714	0.560185
PAJNEC	0.294646	0.574294
PAJNGH	-0.325637	-0.484247
PAJNJJ	0.16768	0.0371896
PAJNLT	0.460036	-0.305191
PAJNNC	-0.0873685	-0.319396
PAJNNR	-0.215548	0.247309
PAJNRH	0.109657	0.306026
PAJNRL	-0.213687	0.193046
PAJNSL	0.553981	-0.373209
PAJNTJ	-0.0958029	-0.53862
PAJNUP	0.283385	0.297619
PAJNUS	0.129322	-0.16998
PAJNVE	-0.0172605	-0.410524
PAJNVX	0.0256709	-0.067864
PAJNYT	0.174311	-0.426604
PAJNZI	-0.269917	-0.236414
PAJNZK	0.0236709	-0.279969
PAJNZS	-0.0420732	0.123624
PAJNZU	-0.0133924	-0.552042
PAJPAR	-0.0629549	-0.108625
PAJPAU	-0.204506	-0.307867
PAJPCM	-0.188587	-0.0809924
PAJPDC	0.0127051	-0.262345
PAJPDN	0.517462	0.555152
PAJPEW	0.451084	0.0972133
PAJPGY	0.0835252	-0.28843
PAJPHA	0.425964	-0.00649961
PAKECR	0.315678	0.311961
PAKFME	-0.220465	-0.371401
PAKFYV	-0.302815	-0.442381
PAKGED	0.501798	0.511762
PAKGMU	-0.125854	0.522061
PAKGZX	0.0326582	0.124066
PAKJGM	0.216581	0.57816
PAKKNS	-0.150008	0.257984
PAKKSE	0.164057	-0.00881405
PAKMSV	0.201564	0.613989
PAKMUB	0.36012	-0.20377
PAKNAL	0.333728	0.00500867
PAKNRX	-0.195091	0.00137824
PAKNTW	0.0485547	0.248739
PAKNXS	-0.0417858	0.136794
PAKPDF	-0.445114	-0.461888
PAKRCC	-0.128117	-0.419575
PAKRVH	-0.279013	-0.106184
PAKRZW	0.188151	0.382188
PAKSCC	0.541856	0.53365
PAKSDG	-0.0746188	-0.0610616
PAKUIT	-0.239957	-0.325915
PAKULH	-0.305499	0.252944
PAKVET	-0.24518	-0.481616
PAKWPM	-0.305547	0.0759717
PAKXWB	0.120539	0.160217
PAKXXF	0.322834	0.489512
PAKYFC	-0.296362	-0.562165
PAKYLT	-0.170504	-0.438605
PAKZER	0.388505	0.129326
PAKZFK	-0.280784	-0.137804
PAKZHF	0.161547	-0.0193833
PALDTE	-0.429672	-0.256373
PALDWP	-0.406447	-0.247502
PALERC	0.604668	-0.168667
PALEZT	-0.352057	0.352123
PALFME	-0.2331	-0.149752
PALFRD	-0.0461274	0.341702
PALGAZ	-0.290717	-0.487637
PALGLU	0.294852	-0.122873
PALGVY	0.285216	-0.0263197
PALJIP	-0.379489	-0.507807
PALKCW	-0.340559	0.222289
PALKRS	0.436107	0.579773
PALLFB	-0.35097	-0.201216

## Sheet: 5
Supplementary Data 5: Cell lineage specific ATAC peaks for Enl-WT kidney
Signac function FindAllMarkers was used for the identification of the cell lineage specific ATAC peaks in Enl-WT kidney
NP	IM	Podo	PT	DT-LOH	Stroma	UB-UE	Endo
chr17-85747674-85749284	chr3-83583039-83583838	chr15-79984019-79984486	chr7-119604528-119605421	chr4-107084413-107085479	chr7-25834998-25836082	chr5-137706651-137707623	chr4-118489473-118490239
chr2-34982685-34983729	chr12-112372007-112372872	chr4-46825769-46826423	chr13-55391554-55392088	chr1-42741461-42742562	chr9-118629492-118630493	chr5-28526132-28526948	chr6-48700172-48701108
chr2-178967340-178968991	chr2-31267289-31269011	chr7-64021470-64022088	chr14-34880519-34881552	chr7-79866338-79867390	chr16-44695224-44696592	chr2-27744571-27745253	chr15-89497537-89498095
chr10-85616984-85618289	chr8-111081472-111082483	chr2-160288423-160289197	chr5-53196207-53196981	chr15-36434675-36435880	chr18-78237137-78238946	chr16-88562439-88563731	chr10-93335744-93336930
chr7-116847814-116848789	chr5-139585064-139585982	chr6-31620760-31621481	chr2-126652623-126653402	chr1-19244655-19245404	chr7-101393514-101394874	chr16-31459721-31460434	chr2-84019612-84020329
chr15-63442034-63442883	chr15-64296025-64296905	chr9-58683297-58683784	chr17-6728007-6728576	chr9-21647356-21648209	chr5-74904967-74906301	chr9-42196247-42196987	chr9-122022578-122023121
chr2-33628614-33629369	chr14-118657651-118658640	chr1-127306097-127306753	chr4-100123439-100124238	chr5-128987312-128988071	chr4-83166428-83167924	chr3-37747426-37748390	chr8-70276406-70276849
chr1-79405877-79407236	chr18-74513338-74514041	chr17-27406717-27407186	chr2-165459598-165460119	chr4-63171142-63172890	chr9-116847167-116848530	chr4-154269233-154269948	chr8-72268092-72268663
chr14-58516312-58517045	chr11-84660740-84661340	chr5-19180731-19181185	chr15-100400573-100401268	chr5-51028904-51029445	chr19-57436433-57437311	chr9-96992271-96992945	chr18-61758671-61759443
chr14-59677441-59678049	chr16-33606247-33607637	chr11-97813827-97814134	chr6-90491892-90492319	chr2-127635403-127635966	chr1-162216574-162218141	chr16-97593688-97594512	chr2-85163328-85164022
chr5-73810555-73811486	chr2-24416411-24417365	chr12-17250945-17251222	chr2-173152467-173153141	chr5-24935216-24935920	chr1-38666191-38667076	chr6-114987977-114988949	chr1-80218104-80218645
chr5-90855052-90856125	chr11-84623760-84624591	chr11-64544024-64544649	chr2-70862644-70863268	chr14-60554076-60554738	chr5-13690823-13692135	chr1-156470226-156470927	chr11-115809066-115809729
chr6-50821018-50822465	chr1-188111423-188111906	chr9-112207661-112208228	chr9-95854807-95855231	chr4-114345086-114345808	chr10-89154516-89156287	chr4-150061409-150062049	chr5-44706808-44707603
chr2-109848186-109849456	chr15-71857103-71857927	chr2-163491423-163491683	chr1-162792256-162793016	chr4-156059050-156060233	chr4-114711598-114712831	chr8-61132264-61133436	chr15-75592745-75593384
chr13-59915830-59917245	chr6-54166789-54167663	chr12-111938505-111939177	chr14-57089060-57089440	chr11-96928563-96930069	chr10-108349828-108350996	chr11-102449344-102449799	chr6-84058564-84059127
chr3-141659965-141661100	chr12-84726508-84727799	chr9-57870334-57870746	chr12-79068984-79069928	chr4-11364560-11365234	chr14-16328223-16329284	chr18-38199801-38200464	chr2-166638638-166639429
chr11-11854866-11856169	chr11-6021036-6021857	chr4-154279532-154279983	chr4-63156755-63157483	chr1-187531038-187532053	chr7-74079760-74081225	chr8-6515934-6516490	chr11-96642194-96643003
chr10-23181531-23182434	chr17-35101789-35102249	chr2-179519931-179520328	chr1-187823262-187823735	chr11-68373051-68373952	chr7-143388430-143390143	chr4-139978678-139979094	chr13-112753349-112753894
chr9-23041127-23042531	chr2-131840494-131841379	chr7-65902151-65903242	chr5-66398775-66399263	chr11-115448904-115449739	chr10-23052291-23053811	chr17-14513328-14513759	chr8-122496964-122497682
chr8-114958268-114959094	chr5-103938563-103939522	chr13-95826290-95826586	chr15-31407460-31407948	chr6-85253755-85254469	chr11-8813943-8814888	chr4-156059050-156060233	chr11-46077538-46078160
chr7-78247886-78248674	chr15-35556321-35557123	chr6-67138150-67138967	chr2-163560182-163560697	chr8-106134698-106135550	chr1-162037804-162038729	chr11-103711713-103712594	chr5-75933422-75934120
chr6-147458438-147459581	chr3-86204512-86205467	chr9-114805060-114805720	chr19-46406495-46407352	chr19-56915039-56915512	chr7-74106967-74107932	chr4-11386313-11387559	chr10-26828291-26829079
chr4-103896401-103897293	chr6-112494488-112495756	chr3-27736101-27736914	chr10-75565462-75566530	chr1-164460770-164461368	chr11-7461783-7463031	chr3-93505984-93507280	chr13-110683172-110683970
chr8-15468256-15469356	chr4-100990565-100991436	chr7-96966908-96967535	chr15-10332161-10332905	chr16-24254586-24256004	chr12-96350682-96351739	chr3-127861314-127861718	chr8-85220413-85221846
chr15-78735216-78737304	chr2-24413249-24414259	chr15-95209196-95209529	chr12-116861192-116862124	chr1-172349842-172350967	chr7-116882077-116883041	chr7-143956565-143957240	chr17-31905678-31906233
chr4-124989458-124990443	chr9-117452617-117453359	chr6-12892898-12893521	chr3-100462015-100462762	chr2-130795709-130796176	chr1-152548776-152549619	chr6-24546474-24547169	chr9-32901072-32901857
chr5-26572286-26573674	chr1-136577878-136578456	chr4-99974311-99974747	chr2-144308579-144308965	chr2-125161923-125162373	chr14-12161592-12162843	chr11-42944434-42945016	chr2-181662940-181663671
chr19-44076368-44077392	chr2-133635266-133635826	chr1-37305569-37306205	chr18-39057581-39058141	chr1-118671830-118672588	chr16-90623746-90624693	chr14-7896096-7896575	chr6-112401829-112402533
chr9-86095214-86096116	chr10-60467629-60468296	chr9-62531494-62532222	chr4-133656240-133656652	chr2-124948447-124949149	chr14-22759301-22760984	chr8-33963742-33964288	chr9-44691743-44692550
chr2-165759090-165760036	chr2-157691214-157692761	chr15-11862594-11863526	chr17-48455914-48456343	chr5-37650187-37651371	chr13-102624973-102626232	chr5-129761521-129762553	chr2-124858004-124858964
chr18-50855513-50856573	chr16-18781241-18782192	chr11-74908605-74908883	chr13-104635914-104636478	chr4-119253915-119254636	chr1-140408843-140410116	chr1-178668616-178669449	chr16-16907696-16908244
chr10-84405152-84405846	chr12-76910236-76911688	chr9-103168045-103168354	chr2-163540715-163541140	chr4-11386313-11387559	chr2-28494883-28497122	chr10-62412611-62413888	chr8-91966802-91967742
chr7-49088211-49089474	chr11-63569520-63570644	chr13-35486035-35486456	chr16-86646792-86647724	chr11-84632935-84633722	chr12-80229696-80231020	chr9-100582749-100583408	chr14-20097941-20098478
chr5-111120635-111121372	chr5-96515436-96516739	chr1-167052944-167053258	chr14-29995904-29996558	chr2-165307800-165308206	chr3-41676010-41677027	chr17-84026108-84026504	chr13-105147778-105148477
chr11-58129181-58130128	chr7-144762507-144763226	chr8-128544491-128544887	chr13-49245211-49245533	chr2-124952840-124953396	chr18-58455007-58455923	chr2-103143823-103144956	chr18-69781899-69782734
chr5-134323733-134324292	chr11-88588520-88589397	chr6-56856676-56857044	chr10-60708785-60709219	chr11-50354550-50355235	chr10-59835226-59835932	chr9-101288948-101290302	chr9-32906080-32906794
chr13-29284634-29285899	chr1-42489385-42489977	chr1-170655546-170655948	chr2-127415573-127416168	chr13-60528484-60529944	chr2-27774069-27774822	chr6-117956638-117957462	chr2-85129238-85129980
chr7-52252128-52253105	chr10-116333536-116333984	chr19-10951824-10952894	chr10-63851529-63852366	chr11-96732571-96733158	chr17-12630861-12632419	chr8-94682620-94683144	chr2-26578239-26578765
chr15-57544705-57545794	chr6-38048835-38049605	chr11-101997553-101998630	chr13-73691628-73693132	chr6-144620843-144621729	chr5-67572151-67573107	chr6-115503404-115504466	chr12-111386031-111387449
chr7-120127104-120128101	chr9-21203960-21205417	chr2-69080461-69081118	chr17-26021513-26022330	chr15-79677957-79678364	chr8-114956166-114957396	chr19-10740490-10741438	chr2-26594554-26595692
chr18-70261566-70262531	chr14-22759301-22760984	chr10-128133507-128134219	chr11-43621626-43622081	chr8-104623797-104625040	chr8-26351608-26353034	chr5-134985224-134986679	chr2-29944562-29945263
chr14-116472789-116474149	chr11-83913409-83914545	chr2-155885132-155885665	chr17-57232889-57233433	chr12-24962426-24962933	chr11-43482962-43483834	chr3-132744359-132745024	chr7-122820990-122821669
chr1-92680568-92681491	chr7-145127092-145127990	chr3-55587474-55588621	chr7-84145616-84145934	chr5-90647423-90647908	chr7-70795715-70796941	chr11-100386494-100386937	chr5-147657652-147658579
chr11-109192337-109193689	chr10-117011013-117011678	chr2-29696201-29696729	chr1-170975521-170976226	chr2-144127176-144128844	chr9-32646147-32647355	chr10-110841422-110841956	chr6-91971953-91972677
chr15-52166707-52167547	chr12-112295322-112295818	chr17-67928394-67928644	chr10-75643737-75644532	chr10-39982466-39983479	chr1-171262472-171263932	chr3-101667109-101667583	chr18-47219256-47219724
chr13-38863703-38864459	chr7-145118363-145118786	chr3-138710275-138710623	chr3-8006150-8007379	chr8-71569224-71570914	chr7-72215545-72216374	chr2-131044325-131045570	chr2-124554712-124555467
chr2-180481895-180482815	chr11-84658877-84659891	chr12-110932781-110933167	chr7-45147925-45148363	chr2-12023031-12024345	chr10-13346478-13347185	chr8-104710367-104711351	chr8-91818758-91819215
chr5-139821471-139822204	chr2-159616534-159617309	chr11-57732482-57733024	chr16-32484058-32485067	chr3-101516755-101517491	chr2-20453333-20454245	chr9-15715528-15716014	chr13-106760040-106761156
chr13-57877720-57878640	chr5-122917924-122918827	chr16-73646767-73647820	chr2-3704321-3705173	chr1-33394807-33395322	chr10-103000757-103001564	chr5-35739621-35740288	chr2-32514309-32514790
chr11-94189240-94190059	chr7-132640806-132641634	chr3-68002420-68002678	chr3-153643763-153644361	chr19-41745766-41746643	chr14-105979124-105980764	chr4-155063879-155064188	chr11-83467137-83467556
chr1-158192753-158193599	chr15-88360051-88361201	chr7-130982192-130982810	chr13-73769894-73770317	chr9-61530085-61530665	chr9-49110335-49111350	chr11-55127888-55128491	chr18-5931778-5932946
chr19-42014094-42014590	chr3-8716823-8718543	chr5-18694693-18694990	chr18-10413108-10413886	chr2-125033006-125033763	chr14-22757359-22758140	chr14-58175536-58176528	chr16-95861018-95861673
chr12-10230682-10232183	chr12-26850036-26850550	chr4-153876964-153877458	chr1-118613606-118614235	chr14-97847512-97848130	chr17-14539943-14540976	chr9-110683389-110684599	chr8-87284207-87284961
chr10-30327265-30329223	chr18-25549919-25550387	chr8-3430962-3431510	chr8-25710411-25710887	chr16-45951748-45952905	chr7-38111868-38112455	chr5-148361017-148361808	chr7-92950666-92951207
chr10-7293029-7293701	chr13-72726678-72727796	chr9-62517514-62517727	chr5-37330861-37331615	chr11-76476945-76477506	chr8-116831917-116832701	chr2-180288937-180290146	chr10-60888505-60888868
chr6-64598033-64598961	chr1-77440412-77440840	chr7-143338697-143339044	chr3-104599304-104600081	chr10-77124887-77125700	chr1-140422309-140423534	chr2-103413006-103413802	chr11-72457982-72458640
chr18-30377951-30378794	chr4-138696759-138697738	chr6-146302701-146303120	chr5-53759723-53760354	chr18-61652997-61654034	chr17-4173747-4174496	chr2-156447284-156447858	chr10-93123961-93124628
chr14-67969530-67970409	chr3-129698364-129699250	chr15-84975725-84976122	chr1-58733446-58734273	chr15-25758530-25759107	chr14-23522372-23523166	chr5-119085348-119086586	chr13-110562629-110563226
chr13-60329837-60330807	chr12-17621243-17622139	chr2-59840957-59841948	chr15-50870646-50871331	chr3-136427362-136427710	chr2-66464791-66466181	chr11-77791808-77792266	chr11-68864578-68865269
chr2-178911432-178912219	chr1-77010173-77011294	chr15-72687152-72687532	chr5-24482479-24483073	chr8-87635813-87637068	chr6-101217552-101218533	chr19-26508452-26509017	chr2-157676366-157677662
chr8-40239162-40240200	chr11-63784949-63785949	chr8-26471671-26472436	chr3-89136337-89136834	chr9-32283292-32284044	chr12-101832036-101833375	chr15-54534053-54534574	chr10-37447286-37448230
chr2-158686478-158687239	chr10-121276649-121277421	chr7-67680968-67681425	chr4-99389200-99389926	chr5-51039524-51041051	chr6-10758091-10759472	chr9-55122162-55123169	chr2-93891247-93892425
chr18-13560134-13561335	chr8-8131330-8132428	chr5-81518870-81520356	chr16-72990288-72990759	chr1-34140127-34140421	chr17-63677729-63678685	chr4-118272229-118272526	chr1-133073229-133073795
chr14-62143981-62145408	chr16-94140795-94142048	chr1-185489871-185490222	chr12-91482035-91482683	chr2-74703886-74705386	chr10-120716882-120717683	chr11-103735227-103735867	chr11-89977850-89978992
chr7-111373436-111374257	chr13-42853731-42854584	chr15-33499581-33499842	chr11-106005945-106006304	chr2-131224871-131225805	chr18-33377494-33378723	chr3-95306899-95307942	chr3-122078109-122078547
chr4-153298138-153298993	chr2-105062483-105063694	chr4-114869580-114870620	chr3-132883270-132883704	chr5-103365089-103365779	chr13-6504654-6505615	chr3-35720633-35721195	chr12-117663571-117664039
chr17-86463317-86463813	chr8-28845197-28845822	chr3-75930660-75931208	chr7-79842008-79842727	chr14-118895351-118896080	chr7-71223487-71225020	chr5-28500601-28501614	chr9-102306594-102307370
chr8-24087092-24087994	chr14-60429446-60429978	chr8-123999620-123999920	chr13-100602198-100602852	chr4-154671223-154672050	chr14-28057574-28058800	chr2-49832351-49832814	chr16-95463624-95464191
chr4-46100443-46101829	chr11-113220715-113221981	chr6-138672572-138673106	chr19-44032206-44033032	chr3-58318785-58319192	chr11-75053768-75054567	chr19-43890299-43891053	chr18-52749680-52750357
chr1-165738841-165739358	chr5-30963965-30964307	chr15-83155838-83156115	chr1-182267822-182268785	chr2-4546831-4547477	chr18-25828997-25829875	chr6-88234050-88234529	chr3-137150322-137150924
chr10-43331907-43332720	chr9-111334206-111335161	chr9-119764725-119765351	chr15-73038469-73039050	chr16-91985090-91985544	chr11-46213556-46214500	chr2-152716166-152716725	chr5-147918008-147918681
chr1-16293190-16294505	chr4-137227581-137228120	chr5-92833992-92834848	chr6-55337929-55338473	chr3-56698160-56698673	chr1-170109754-170111211	chr15-99498761-99499175	chr8-105727320-105727973
chr11-5201708-5202654	chr1-153345598-153346552	chr2-159364262-159364650	chr2-163546777-163547305	chr7-137866859-137867252	chr1-59594301-59595279	chr9-71837180-71837702	chr15-73446894-73447277
chr18-83219255-83220098	chr12-13199114-13200086	chr1-183669018-183670003	chr11-73326382-73326913	chr9-17791694-17792198	chr14-106075207-106076831	chr5-39715716-39716660	chr1-184289426-184290259
chr15-87692855-87693826	chr7-81695800-81696543	chr7-30459399-30459790	chr11-100518158-100518621	chr13-74143830-74144792	chr10-38908037-38908762	chr3-37723013-37724793	chr13-62977999-62978477
chr12-86202983-86204100	chr13-31760127-31761049	chr16-50783396-50784063	chr1-56539775-56540473	chr8-95041939-95042998	chr1-83878257-83879371	chr5-31712913-31713746	chr15-78771608-78772617
chr4-148399222-148399974	chr6-33832516-33833341	chr10-5264199-5264903	chr17-64126830-64127536	chr12-86867302-86868133	chr12-94154619-94155822	chr4-115095425-115096273	chr6-128102486-128102984
chr5-116933937-116935019	chr15-10661748-10663445	chr5-102868086-102868533	chr19-12608255-12608736	chr10-112317855-112318096	chr15-34347372-34348361	chr2-127625471-127626090	chr17-67512579-67513002
chr16-43393147-43394154	chr12-70283190-70283958	chr9-71578801-71579520	chr12-111789963-111790524	chr2-145613584-145614276	chr13-51279454-51280685	chr17-14510447-14511040	chr3-80042552-80043371
chr8-26626062-26627897	chr9-43947578-43948229	chr15-75696967-75697287	chr16-51589471-51590572	chr9-27202816-27203693	chr7-101391902-101392499	chr7-98158410-98158866	chr4-127263494-127264472
chr9-42702550-42703880	chr11-52558711-52559245	chr8-48126970-48127636	chr14-66654264-66655201	chr11-83816940-83817974	chr13-102392436-102393839	chr6-124718707-124719012	chr3-86793712-86794174
chr4-120259300-120260057	chr16-18479496-18480257	chr1-43305277-43305535	chr11-47568436-47568820	chr2-104335638-104336326	chr13-98590746-98591305	chr5-134164639-134165433	chr19-55496146-55496777
chr9-86996627-86998119	chr6-136956986-136957506	chr3-9967786-9968487	chr7-141614518-141614846	chr12-28756000-28756479	chr11-68622570-68624353	chr7-139257984-139258510	chr2-119299744-119301076
chr18-21940039-21940945	chr1-88677553-88678748	chr1-92698807-92699549	chr7-101870634-101870993	chr11-96542467-96543191	chr12-15173894-15175011	chr4-65188739-65189501	chr10-77182756-77183390
chr12-50966912-50967936	chr8-125690215-125691142	chr2-163481443-163482285	chr9-118504632-118504959	chr13-71270185-71270943	chr17-25083214-25083947	chr2-35267212-35267439	chr8-84699785-84700319
chr4-114846481-114847042	chr2-178711614-178712063	chr5-146907485-146907902	chr14-46260264-46260695	chr8-47481923-47483162	chr7-101384815-101386497	chr19-15946625-15947387	chr18-55095765-55096459
chr9-86986426-86987267	chr16-8491670-8492482	chr19-50457319-50457814	chr3-123411683-123412604	chr16-23033545-23034082	chr4-83214800-83215493	chr2-30251538-30252087	chr15-78835519-78836482
chr6-127604749-127606166	chr11-35261614-35262769	chr5-67581253-67581506	chr8-111081472-111082483	chr5-42116317-42117378	chr7-110989085-110990068	chr3-53687642-53688165	chr2-26583634-26583900
chr13-25220017-25220893	chr12-5336813-5337600	chr7-118763998-118764269	chr8-116399291-116399925	chr1-51529615-51530637	chr2-75224162-75224918	chr15-54579477-54580284	chr6-5159299-5159976
chr8-35948298-35949348	chr4-94941178-94941966	chr12-54286908-54287226	chr6-136418981-136419725	chr1-89352719-89353492	chr10-22920845-22922114	chr2-53850607-53851547	chr2-32728534-32728814
chr12-106721104-106722554	chr3-50992389-50993267	chr11-54904257-54904778	chr1-64787501-64788270	chr4-106244174-106244853	chr13-98383833-98384541	chr7-110087812-110088268	chr17-26465020-26465392
chr9-46998066-46998893	chr13-41779599-41780329	chr9-58747212-58747655	chr7-119594453-119595018	chr7-141214999-141216686	chr10-94390821-94391613	chr10-62189892-62190344	chr11-43569655-43570025
chr2-160507296-160508487	chr3-53571442-53572413	chr11-8494064-8494269	chr15-98209570-98210043	chr18-81042819-81043413	chr3-53283788-53285084	chr17-87635505-87637300	chr7-111726887-111727347
chr11-57760291-57761131	chr2-133628730-133629347	chr1-153542760-153543350	chr16-5478905-5479372	chr16-30045472-30046031	chr17-73060002-73061170	chr6-134802440-134803107	chr12-69751476-69752375
chr11-32834120-32835304	chr4-65242264-65243656	chr13-81691598-81692071	chr5-107889834-107890981	chr10-50902522-50903580	chr2-12221278-12222235	chr1-183763928-183764898	chr8-91988953-91989618
chr8-102907181-102908138	chr5-129103628-129104351	chr10-99132025-99132704	chr15-102017737-102018319	chr13-95523410-95525574	chr17-87200654-87201289	chr2-22677000-22677496	chr18-68589947-68591139
chr5-111101247-111101862	chr7-71189912-71190582	chr19-58369164-58369451	chr16-38945433-38946790	chr7-28569996-28570746	chr14-29866997-29867941	chr8-122635610-122636391	chr2-181658979-181660058
chr17-83538294-83539958	chr9-107384267-107384804	chr2-127409990-127410307	chr13-34266878-34267648	chr2-103143823-103144956	chr19-55193904-55194868	chr9-92267745-92268604	chr3-115708991-115709447
chr8-125503614-125504258	chr8-3417052-3417815	chr3-37999746-38000206	chr14-49245015-49245888	chr6-116716461-116717132	chr3-82261973-82262601	chr11-60108640-60109241	chr16-89830051-89830625
chr17-46918652-46919499	chr3-118084342-118084775	chr10-22615097-22615851	chr6-66910327-66911374	chr7-118363081-118364136	chr13-98440074-98441151	chr5-116009016-116009788	chr2-155742866-155743367
chr8-89658974-89659940	chr8-47573429-47573980	chr6-54351846-54352314	chr5-66052439-66053430	chr17-25945512-25946107	chr2-75202234-75203137	chr5-74738236-74738856	chr18-33259368-33260767
chr3-150492979-150494272	chr2-59788855-59789698	chr15-90767249-90767812	chr5-5533674-5534398	chr11-89232883-89233358	chr10-103145314-103146335	chr19-56915039-56915512	chr1-180956904-180957432
chr9-32834830-32836178	chr11-83897506-83897928	chr10-117094568-117095357	chr9-21460255-21460792	chr8-120498779-120499219	chr6-141041254-141042491	chr14-36932600-36933406	chr9-27109439-27110034
chr6-142802125-142803449	chr7-117472075-117473009	chr12-80046561-80046977	chr10-43462659-43463549	chr3-121852028-121852768	chr18-11392269-11393455	chr10-44112080-44112546	chr1-165684391-165685156
chr17-85687852-85689214	chr15-10623332-10624225	chr9-48098816-48099402	chr6-142873726-142874061	chr16-23025041-23025777	chr2-44303879-44305601	chr8-44261002-44261457	chr13-42565110-42566120
chr10-125895824-125897094	chr3-131182032-131182524	chr10-111339403-111339688	chr1-162814869-162815979	chr4-118543011-118544528	chr8-89721305-89722613	chr5-144163053-144163439	chr11-120142430-120143162
chr2-123551160-123551781	chr2-160537119-160538092	chr7-112957550-112957942	chr1-36074944-36075259	chr16-23554633-23555033	chr12-110076944-110078588	chr16-22572469-22573142	chr12-86659358-86660006
chr16-74514262-74515141	chr9-98261185-98261979	chr7-64019963-64020191	chr5-114288200-114289225	chr12-36531044-36531882	chr9-58158191-58159313	chr6-135219578-135220090	chr12-79796168-79796656
chr1-43555168-43556114	chr12-105883583-105885245	chr4-148122151-148122740	chr7-120173386-120174091	chr2-65116117-65117045	chr8-48704333-48705232	chr6-101921093-101922052	chr11-79738583-79739607
chr12-76651524-76652362	chr16-41771530-41772183	chr6-70749755-70750136	chr15-88801066-88801376	chr2-93093714-93094027	chr3-21962426-21963710	chr9-31526930-31527861	chr2-85167630-85168002
chr1-179207078-179207878	chr2-24427749-24429029	chr17-26101182-26101860	chr18-20610977-20611460	chr6-134597795-134598195	chr5-74973834-74975418	chr5-119257394-119258445	chr18-47585339-47585765
chr2-24553393-24554708	chr17-30812095-30813055	chr8-8132989-8133379	chr19-7191623-7191952	chr16-97658470-97659712	chr1-152550408-152550870	chr7-44662073-44662880	chr18-4514080-4515566
chr10-91326583-91327886	chr13-9187213-9188025	chr2-159884609-159885272	chr5-4086256-4086685	chr8-94974309-94975009	chr3-103419409-103420380	chr1-97004622-97005099	chr13-110537964-110538461
chr4-152417876-152419085	chr5-117815774-117816106	chr14-24655447-24656001	chr14-118783365-118784092	chr11-69964706-69965658	chr15-67301704-67302404	chr7-121874145-121875074	chr7-110876852-110877336
chr7-71406044-71406691	chr9-69084215-69085453	chr1-90442588-90443188	chr2-93261789-93262573	chr2-159068281-159069567	chr10-86425414-86426278	chr19-3832841-3833558	chr1-61373482-61374537
chr11-60475451-60476365	chr8-121241539-121243053	chr9-118556851-118557206	chr17-31152116-31153249	chr12-108396082-108396464	chr4-85900925-85902040	chr4-138966753-138967337	chr2-129581710-129582553
chr5-32941195-32941947	chr11-5145480-5146024	chr13-102756557-102756806	chr2-25080074-25080526	chr19-57417672-57418640	chr4-100247801-100248607	chr7-56419186-56420019	chr6-134981635-134982009
chr5-120054221-120055159	chr5-23255945-23256454	chr2-62423249-62423888	chr7-49506012-49506783	chr3-79878132-79878808	chr3-82259792-82260658	chr2-127136841-127137307	chr15-78785925-78786304
chr9-47961845-47963044	chr7-25834998-25836082	chr4-153109733-153111050	chr17-88542821-88543661	chr5-101111583-101112986	chr1-93176328-93177254	chr1-136219791-136220640	chr14-86308866-86309482
chr14-67955002-67955638	chr7-129441041-129441583	chr6-70216670-70217048	chr14-121116687-121117089	chr8-10953314-10954033	chr6-35273262-35274066	chr11-89372961-89373469	chr10-93374787-93375978
chr5-136869477-136870492	chr17-84723825-84724395	chr19-10326507-10326960	chr5-87614404-87615262	chr3-88470732-88471580	chr1-139234600-139235526	chr8-3606303-3606918	chr1-36571563-36571993
chr1-158193909-158194882	chr12-69418657-69419215	chr7-30000624-30000823	chr5-96639303-96639849	chr2-144284502-144284922	chr10-23009648-23011226	chr6-146946386-146947917	chr5-111508889-111510048
chr6-86269936-86270911	chr9-63355877-63356994	chr4-54340167-54340420	chr11-115877216-115877682	chr3-108476664-108477409	chr3-97363135-97364012	chr6-144620843-144621729	chr2-26575928-26576252
chr1-92877474-92878563	chr8-89615345-89616718	chr12-112516711-112517590	chr1-84872036-84872546	chr13-58057731-58059012	chr17-83916211-83917271	chr2-60702973-60703735	chr5-122396797-122397133
chr11-91095603-91096589	chr5-74206436-74207001	chr14-57056386-57056758	chr8-126359182-126360475	chr5-65949813-65951028	chr19-5071428-5073311	chr7-66377013-66377493	chr6-31642330-31642997
chr15-93433605-93434520	chr9-116847167-116848530	chr3-87165045-87165856	chr3-69607490-69608269	chr16-5496079-5496639	chr1-114039070-114039984	chr19-57241408-57242117	chr15-79323441-79323835
chr1-13786938-13787656	chr9-106220746-106221397	chr11-32409908-32410787	chr1-89714188-89715123	chr6-32202542-32203122	chr8-36961538-36962537	chr8-47481923-47483162	chr8-125066470-125067941
chr17-6072894-6074149	chr6-18335206-18335852	chr5-21271304-21272492	chr2-109734199-109735121	chr5-53016614-53017379	chr8-103813865-103814631	chr8-126391489-126391959	chr4-9337143-9338239
chr7-130152985-130153854	chr14-104325956-104326574	chr4-148947860-148948315	chr16-76453379-76454179	chr17-26380103-26381643	chr17-73071644-73072903	chr13-54675712-54676242	chr2-71672971-71673812
chr11-18747637-18748499	chr8-13529343-13531714	chr18-44535163-44535635	chr6-13586162-13586892	chr1-132511257-132512040	chr14-22715005-22716544	chr4-138938435-138939195	chr10-21545178-21545852
chr9-98300566-98301168	chr1-189726150-189726609	chr15-34789572-34789772	chr2-110215048-110215922	chr8-84020946-84021784	chr11-94881880-94883317	chr1-87573737-87575438	chr6-5093316-5093987
chr3-104671318-104671944	chr17-35100160-35100714	chr17-11974982-11975702	chr12-21301948-21302826	chr2-162362797-162363546	chr4-151516908-151517841	chr1-79678027-79678780	chr3-39219844-39220957
chr11-96421025-96422300	chr3-131159877-131160176	chr9-101592472-101593072	chr3-97756417-97757238	chr4-151666150-151666934	chr4-128697631-128698559	chr3-18468392-18469380	chr14-63957569-63958181
chr7-134081256-134082086	chr10-69678177-69678711	chr11-8484435-8484821	chr12-75706498-75706994	chr12-30416022-30417278	chr1-169160605-169161271	chr1-193423580-193424173	chr2-93267724-93268268
chr2-125620236-125620853	chr9-118629492-118630493	chr7-113070924-113071785	chr8-114479713-114480163	chr5-113295787-113296198	chr5-100605612-100606535	chr9-61894929-61895452	chr8-122698953-122699610
chr17-85987513-85988266	chr19-60148313-60149330	chr16-14182323-14182671	chr14-20158672-20160015	chr3-133234517-133235478	chr14-120705108-120705999	chr5-118809614-118809971	chr12-25119068-25119690
chr12-44835830-44836507	chr10-60737206-60737676	chr5-107195559-107196369	chr2-132923219-132924197	chr16-91978293-91979682	chr7-109708646-109709429	chr2-180234831-180235488	chr5-45292179-45292756
chr15-63163241-63164554	chr12-16730925-16731903	chr2-159269994-159271093	chr15-76269519-76270149	chr14-22759301-22760984	chr7-142457027-142458387	chr1-90092757-90093291	chr4-115075257-115075886
chr15-63411028-63412010	chr9-108227778-108228553	chr19-10469089-10469675	chr1-151130095-151130632	chr2-147905667-147906812	chr2-169502689-169504061	chr9-117641180-117641809	chr8-81581812-81582427
chr6-72713903-72715141	chr18-54125223-54126323	chr12-8510857-8511770	chr3-143339896-143340473	chr4-107622250-107622653	chr2-121061029-121062071	chr5-134946502-134947203	chr2-32637559-32638354
chr17-85888487-85889362	chr11-76911192-76911725	chr3-32822699-32823004	chr9-49192447-49193074	chr8-90011544-90012273	chr10-121235067-121235740	chr7-129832706-129833444	chr2-60838817-60839342
chr3-8716823-8718543	chr5-112564525-112565979	chr6-31629854-31630631	chr11-105538424-105539096	chr1-164457595-164459115	chr14-25786868-25787769	chr10-54017869-54018350	chr13-60936474-60936967
chr11-52701208-52702265	chr12-80229696-80231020	chr16-33871650-33872870	chr14-75512812-75513403	chr10-120763470-120764694	chr12-79502495-79503470	chr12-33008215-33009132	chr10-8865928-8866630
chr4-45921731-45922595	chr1-186897835-186898616	chr7-49941815-49942807	chr12-77094953-77095754	chr5-129761521-129762553	chr8-102495604-102496361	chr13-95191618-95192300	chr1-64040854-64041415
chr1-33657442-33658687	chr6-82029403-82030996	chr15-32533717-32533926	chr2-3770372-3770741	chr11-3982734-3984676	chr4-83830873-83831902	chr8-83251094-83252246	chr11-51646641-51646950
chr5-111530794-111531811	chr1-20428185-20428933	chr14-73453070-73453554	chr10-42202435-42203300	chr16-21312149-21312503	chr13-60307971-60308962	chr2-128264989-128265931	chr3-89853751-89854152
chr14-24886721-24887538	chr5-120870604-120871636	chr2-109637584-109637905	chr13-54701011-54701748	chr4-104073931-104074520	chr15-96873377-96874853	chr13-72197952-72199103	chr14-15524125-15524902
chr2-146646116-146647163	chr14-120101892-120103161	chr7-142025889-142026310	chr5-33055926-33056576	chr6-67107458-67107872	chr1-160692767-160693594	chr2-9887659-9888040	chr15-80004586-80005143
chr7-46116014-46117087	chr4-137216730-137217781	chr18-54118935-54120413	chr2-58535264-58535570	chr1-131194400-131194757	chr11-18531268-18532039	chr15-37232043-37233434	chr13-110534219-110534874
chr16-40557702-40558330	chr5-117626823-117627527	chr19-6321886-6322534	chr10-44750956-44751668	chr7-119511058-119511589	chr1-140451536-140452407	chr4-95075469-95075884	chr19-37918386-37918983
chr4-114841214-114841747	chr3-116338572-116339043	chr9-113340493-113341264	chr10-81300036-81300518	chr1-190408161-190408600	chr14-121108342-121109443	chr14-69003881-69004552	chr17-13683238-13684202
chr12-37141946-37142668	chr12-112369921-112370844	chr11-34181311-34182198	chr3-3613369-3613920	chr11-45838247-45839079	chr11-19349838-19351322	chr10-44110536-44111283	chr14-103884965-103885572
chr8-24346463-24346986	chr13-48376347-48376865	chr19-42163816-42164464	chr10-77026915-77027209	chr2-127651505-127651932	chr8-125301830-125302528	chr13-31340400-31341751	chr18-37997391-37997749
chr2-168803677-168804361	chr2-160288423-160289197	chr11-67628348-67628898	chr4-132469758-132470421	chr17-87635505-87637300	chr14-32861053-32861627	chr6-49148420-49149108	chr1-53978255-53978814
chr14-71805365-71806258	chr19-44834156-44834881	chr4-24786205-24786476	chr16-10495252-10496355	chr7-140912874-140913480	chr9-47624956-47626092	chr11-87689227-87690287	chr4-53186196-53187663
chr11-35593050-35594105	chr6-49712816-49713881	chr7-81379082-81380194	chr12-25140137-25140470	chr18-75464422-75465834	chr4-6088392-6089235	chr9-22213503-22214184	chr10-93418229-93419222
chr17-15440190-15441310	chr9-98633371-98634528	chr13-59646517-59647570	chr14-61879421-61879739	chr1-164321199-164321798	chr9-25218791-25219508	chr12-51863183-51863870	chr2-59706785-59707237
chr1-132266623-132267651	chr14-66493612-66494155	chr14-70001467-70002209	chr2-62403298-62404059	chr8-70723283-70724231	chr7-135860467-135861807	chr13-70681787-70682195	chr2-36023206-36023703
chr5-140852406-140853169	chr10-94255605-94256352	chr7-129444252-129444522	chr17-73602356-73603219	chr10-70598189-70600309	chr11-85712722-85714048	chr16-34536211-34536657	chr14-86338943-86339400
chr2-34971142-34971848	chr9-49913414-49914067	chr5-36069515-36069892	chr3-128369268-128370097	chr4-108430831-108431540	chr12-71613087-71613765	chr17-56308108-56308436	chr1-194927755-194928277
chr17-7204491-7205297	chr2-137515079-137515377	chr12-13706446-13706947	chr1-58353348-58353987	chr2-172900818-172901684	chr7-18839710-18841194	chr1-98835308-98835757	chr6-90678720-90679107
chr11-96408659-96409023	chr2-153511531-153512208	chr3-9943349-9943663	chr9-45405728-45406119	chr18-64660409-64661698	chr2-7245817-7246891	chr1-130770377-130770858	chr11-20230843-20231777
chr15-5095496-5096382	chr12-29089396-29090244	chr2-44979085-44979714	chr7-70868829-70869523	chr2-48412733-48413626	chr3-54560007-54561174	chr1-55827045-55827532	chr11-4974459-4975134
chr6-99912390-99913488	chr1-78329932-78330505	chr7-73707970-73708469	chr2-71739017-71740037	chr4-124048047-124048877	chr11-75046798-75047551	chr7-28577595-28578476	chr7-145025150-145026187
chr11-47188123-47189329	chr11-64180024-64180507	chr3-129631121-129631325	chr2-102113216-102113708	chr9-32384866-32385325	chr3-38131368-38132170	chr9-123342961-123343426	chr9-122064475-122065504
chr1-86119330-86119901	chr11-83816940-83817974	chr1-185891936-185892604	chr4-49553304-49553760	chr8-90058437-90059159	chr10-22981719-22982333	chr3-101709373-101709789	chr17-86302781-86303267
chr13-90425175-90425865	chr7-129429750-129430318	chr2-33605622-33606173	chr5-140034294-140034723	chr15-27619551-27619991	chr17-23683252-23684886	chr11-98905106-98905305	chr17-67514490-67515241
chr7-78103321-78104350	chr15-60839433-60840415	chr16-50779044-50779902	chr3-145762909-145763332	chr12-90270705-90271331	chr10-69583722-69584797	chr1-161444669-161445254	chr12-100298689-100300012
chr7-68918644-68919392	chr1-95541419-95541937	chr13-32518037-32519573	chr5-114968409-114969374	chr2-29767783-29768596	chr1-169357711-169358431	chr17-28082591-28083123	chr12-8443252-8443606
chr8-87189564-87190521	chr2-157922652-157923740	chr5-100127159-100127622	chr9-63201294-63201891	chr9-37089822-37090621	chr13-54331834-54332752	chr2-27993262-27993864	chr10-99409449-99410125
chr8-111901722-111902574	chr2-157696150-157696709	chr6-39050773-39051155	chr4-129151233-129151643	chr3-121864587-121865439	chr17-44489752-44490907	chr3-9173567-9174766	chr5-116389781-116390801
chr5-92900479-92900958	chr4-139977181-139978089	chr6-70356151-70356600	chr7-141581235-141581761	chr4-154774291-154774566	chr9-56463523-56464391	chr7-80779090-80779666	chr8-122711846-122712281
chr1-63552849-63553430	chr12-112554797-112555271	chr12-21234638-21234873	chr4-40181674-40182080	chr11-88293666-88294282	chr2-173558526-173559562	chr5-134941583-134942160	chr11-30160995-30161586
chr13-42949421-42950685	chr5-139604214-139604668	chr16-33921934-33923127	chr7-24889496-24889780	chr9-15235288-15235669	chr6-5802080-5803779	chr9-24238489-24239218	chr19-37434274-37435947
chr14-116452818-116453898	chr8-89271374-89272993	chr3-96039865-96040306	chr11-83797038-83797575	chr13-12273752-12275038	chr2-48493330-48494507	chr9-90069384-90069869	chr4-47139125-47139818
chr9-98837377-98838072	chr8-16429586-16430230	chr1-167237455-167238194	chr17-67735720-67736185	chr15-83255872-83256427	chr15-83215468-83216484	chr1-60609085-60609756	chr11-95841891-95842781
chr1-14716000-14716871	chr11-84604699-84605275	chr6-117514872-117515140	chr16-29541190-29541590	chr12-44315004-44315552	chr4-48770411-48771703	chr13-29780624-29781131	chr2-166657417-166658117
chr15-56857749-56858978	chr2-158602538-158603033	chr18-61637709-61638493	chr1-90563896-90564328	chr2-157104515-157104833	chr11-65661685-65662497	chr2-162131537-162132430	chr8-72281561-72282015
chr5-139034408-139035426	chr15-86292145-86292567	chr11-66674325-66675189	chr4-106042396-106042865	chr2-20547040-20548032	chr5-111890660-111891368	chr1-52801922-52802627	chr5-24364422-24364908
chr2-152621417-152622515	chr6-93724813-93725107	chr13-59875489-59876077	chr3-28736901-28737452	chr7-49527416-49527856	chr16-34440690-34441586	chr16-45669841-45670474	chr14-22269503-22270154
chr11-114711550-114712356	chr11-71414428-71415440	chr4-66821171-66821477	chr1-9567769-9568263	chr4-120606935-120607428	chr11-107016866-107017577	chr7-113590901-113591484	chr6-32510815-32511319
chr3-39201987-39203086	chr18-61951906-61953233	chr13-20050087-20050491	chr19-42061352-42061830	chr14-76582128-76582844	chr2-44125709-44127094	chr7-114203432-114204448	chr3-122120149-122120578
chr5-119563350-119564438	chr18-13447763-13448402	chr17-24761043-24761506	chr4-101360479-101360700	chr8-79404792-79405521	chr4-18795775-18797126	chr11-68656426-68657477	chr8-104095562-104095963
chr12-67325387-67326832	chr4-117373430-117374931	chr7-145299242-145299787	chr7-123419928-123420423	chr16-20072566-20073155	chr15-82983163-82984035	chr1-194683169-194683612	chr11-76081098-76081592
chr2-69629042-69629724	chr17-28101299-28102340	chr17-10637173-10637442	chr9-15252114-15252602	chr19-44750613-44751116	chr12-71626734-71627304	chr13-30109008-30109514	chr17-56169836-56170257
chr15-20836823-20837458	chr4-125000920-125001427	chr2-172817081-172817487	chrX-47970362-47971167	chr17-66754263-66755664	chr3-103716106-103717233	chr5-90579586-90580089	chr18-5944924-5945794
chr18-25025199-25026637	chr2-179537265-179538447	chr7-141876158-141876469	chr10-110811204-110811765	chr8-94980140-94980489	chr6-111916878-111917917	chr17-32161896-32162828	chr11-50964890-50965312
chr7-68917241-68918092	chr11-82695666-82696270	chr2-159631491-159632097	chr12-84042313-84042568	chr8-127464177-127464717	chr13-44055352-44056867	chr4-119937615-119938338	chr1-34389003-34389803
chr10-43601079-43601893	chr9-114766837-114768360	chr10-59194716-59195260	chr11-16804007-16804427	chr18-67581453-67582276	chr2-167594195-167594920	chr8-104374798-104375637	chr4-105305886-105306355
chr7-142286193-142286626	chr5-125093369-125094098	chr5-28036882-28038543	chr18-61025370-61025987	chr10-99902404-99903089	chr9-118800781-118802243	chr18-7614155-7614575	chr10-93297866-93298597
chr3-140091602-140092494	chr1-153143696-153144738	chr3-94495902-94496121	chr7-40636309-40636707	chr12-98205454-98206157	chr7-98503953-98505983	chr14-65855084-65855680	chr3-115768686-115769197
chr5-143604227-143605064	chr19-45734647-45735451	chr2-73037676-73038796	chr5-63847182-63847904	chr5-116852656-116852928	chr15-31595520-31596282	chr2-27703157-27703655	chr6-71106219-71106954
chr10-120420792-120421379	chr5-90624544-90625473	chr2-37784550-37784828	chr6-35303344-35303662	chr3-30108089-30108621	chr14-29894881-29895879	chr4-136451321-136451943	chr3-105054903-105055331
chr2-21693464-21694890	chr6-92879459-92880151	chr13-104742880-104743130	chr15-38278022-38278336	chr15-86388520-86389216	chr19-57802161-57803997	chr6-88311435-88312097	chr13-44046358-44046752
chr6-120585171-120585964	chr13-98647843-98648429	chr1-156309160-156309432	chr14-75709031-75709303	chr16-26471183-26471753	chr9-20986890-20987651	chr4-59387319-59389020	chr2-26571830-26572152
chr11-46847787-46849104	chr15-81885369-81885967	chr9-50207649-50207909	chr6-70814491-70814885	chr4-137479674-137480091	chr6-117159768-117160687	chr4-59859709-59860642	chr4-94829753-94830361
chr17-66761190-66762287	chr3-134105473-134105974	chr8-117136356-117137608	chr5-132184554-132185087	chr5-98376044-98376978	chr8-56269456-56270731	chr11-35925471-35925946	chr16-95347182-95347553
chr8-42156293-42157291	chr10-22573981-22574658	chr1-134195983-134196315	chr8-35599658-35600114	chr18-80985701-80988001	chr9-96428270-96429031	chr2-161138380-161139475	chr18-43421373-43422055
chr18-76465336-76466469	chr19-59592076-59592625	chr12-70789211-70789586	chr19-6548465-6548939	chr4-154492460-154492950	chr1-83870877-83871671	chr2-12023031-12024345	chr6-126404488-126405048
chr14-23642961-23643674	chr6-93911977-93913868	chr7-97032413-97032762	chr5-89027513-89028086	chr7-112946593-112947102	chr4-141949269-141949894	chr9-62389467-62390030	chr19-56265171-56265508
chr1-172221278-172222112	chr16-76725051-76726234	chr14-65659137-65659823	chr9-35318545-35319186	chr9-119119243-119120719	chr9-71241361-71242533	chr12-76818090-76818446	chr18-32292787-32293689
chr11-32576097-32577188	chr12-97921158-97922095	chr14-47890266-47890721	chr9-54932389-54932744	chr2-164543439-164544202	chr17-73075202-73076050	chr8-27177109-27177645	chr11-60268427-60268903
chr1-179235942-179236864	chr5-68003790-68004291	chr10-121975357-121975621	chr18-35627091-35627757	chr11-71512299-71513454	chr2-20416703-20417687	chr19-3842283-3842724	chr4-129496543-129497014
chr12-79574076-79575408	chr11-84665131-84665570	chr9-116032090-116032638	chr13-37597516-37598403	chr14-47367421-47367895	chr12-28862730-28863711	chr13-16805589-16805952	chr16-31276172-31276797
chr18-16622102-16623100	chr3-101229490-101229922	chr7-110318982-110319941	chr12-110235877-110236195	chr15-86089544-86090532	chr11-81298704-81300061	chr12-109071291-109071644	chr2-127328268-127328850
chr4-130920626-130921614	chr19-58848152-58848530	chr19-14508815-14509121	chr4-115450524-115451357	chr6-87722272-87723022	chr13-41740446-41741090	chr7-28569996-28570746	chr17-35218506-35219112
chr16-94467381-94468190	chr17-67277091-67277883	chr13-53531383-53531880	chr2-101827495-101828002	chr19-43890299-43891053	chr1-134516124-134517042	chr7-143105293-143105520	chr19-37481566-37482120
chr2-179013848-179014517	chr7-80953982-80954796	chr18-53904236-53904651	chr1-43502080-43502914	chr5-142289768-142290421	chr9-103071059-103072128	chr8-104623797-104625040	chr5-124614621-124615031
chr16-43360880-43361520	chr12-28889016-28889646	chr9-43318622-43318992	chr11-31685034-31685542	chr4-59387319-59389020	chr5-117967412-117968298	chr3-3829499-3830091	chr13-49371143-49371916
chr5-117650877-117652027	chr6-93877233-93877664	chr9-75578554-75578880	chr7-96330797-96331548	chr3-37723013-37724793	chr13-43754473-43755295	chr12-119390091-119390719	chr6-115909853-115910377
chr5-92767237-92768605	chr2-6188884-6189414	chr7-90089434-90089784	chr3-9210830-9211896	chr6-127680666-127681461	chr1-84417319-84418221	chr8-78556515-78557130	chr11-106381947-106382894
chr8-122503501-122504334	chr14-65970076-65970891	chr19-38528403-38528724	chr8-88588041-88588775	chr4-148908134-148909360	chr6-136894475-136895390	chr15-25758530-25759107	chr6-84048629-84049175
chr13-51705828-51706743	chr1-19605472-19605930	chr11-86249540-86249818	chr18-24740464-24740908	chr3-98119183-98119853	chr18-4869384-4870360	chr1-134216979-134217471	chr8-78076991-78077676
chr5-8542357-8543269	chr4-140023694-140024494	chr2-25785577-25785844	chr6-116286787-116287278	chr3-101571542-101572665	chr16-90628789-90629533	chr5-74702801-74703136	chr4-62619264-62619783
chr6-147316422-147317407	chr11-89264722-89265501	chr10-77658314-77659015	chr8-115983210-115983916	chr1-118343458-118344793	chr17-4039965-4040810	chr2-143889815-143890376	chr3-10095122-10095721
chr18-65550642-65551200	chr8-111079535-111080412	chr9-58008790-58009386	chr3-129225180-129225707	chr2-102745173-102745906	chr15-7522675-7523850	chr7-114361862-114362456	chr5-76013817-76014422
chr8-128424281-128425345	chr2-152923989-152924360	chr11-97669321-97670177	chr9-71360581-71361005	chr2-137224719-137225510	chr8-81079395-81080543	chr13-52151730-52152628	chr9-121058111-121058672
chr15-11097806-11099250	chr13-24868302-24868584	chr5-126703582-126704756	chr5-135711624-135712472	chr14-120271043-120271489	chr12-79340249-79341625	chr18-26036176-26037033	chr8-110671979-110672466
chr4-106655404-106656213	chr5-101111583-101112986	chr1-37601010-37601364	chr7-38217369-38218115	chr17-4196670-4197347	chr8-88555403-88556206	chr4-100596252-100597332	chr19-47432256-47432714
chr13-109914715-109915935	chr1-77429039-77429673	chr6-71756999-71757745	chr11-85812209-85813002	chr12-104896551-104897635	chr7-89717298-89718493	chr11-121543647-121544266	chr5-147751460-147752141
chr3-88563908-88564787	chr10-112485533-112486709	chr10-3756086-3756369	chr4-145023814-145024292	chr5-20967884-20968476	chr6-127546307-127547153	chr16-93744001-93744603	chr8-24427500-24428040
chr8-117988564-117989426	chr15-101941750-101942331	chr19-47545008-47545385	chr17-72132051-72132475	chr6-23938639-23939609	chr5-21528085-21528804	chr12-108841147-108841493	chr9-37401659-37402118
chr1-136911722-136912543	chr9-121124527-121125021	chr15-79961347-79961995	chr11-72503129-72503999	chr7-111771099-111771810	chr5-4851377-4853179	chr15-101410657-101411152	chr9-120778124-120778863
chr2-81336848-81337400	chr9-46421389-46422357	chr11-54336045-54336663	chr5-141857737-141858920	chr1-106566468-106567107	chr19-14179884-14181002	chr17-56554276-56554583	chr18-43649817-43650518
chr1-178677055-178678133	chr14-16328223-16329284	chr6-138130507-138131029	chr19-43767517-43768244	chr12-56115268-56115690	chr7-138502872-138503516	chr16-8001636-8002404	chr2-60978583-60979267
chr4-151630033-151631153	chr12-77500207-77500876	chr11-7101772-7102258	chr9-62008194-62008855	chr7-81242831-81243765	chr7-16890700-16892432	chr6-134406997-134407705	chr4-144903835-144904300
chr5-26509414-26510116	chr6-145024013-145024394	chr17-78400155-78400612	chr2-155101673-155102182	chr10-123721887-123722384	chr10-7285143-7285904	chr13-34212525-34213263	chr9-46150139-46150506
chr3-81292922-81293853	chr3-35400117-35400768	chr15-100188449-100189597	chr16-11406086-11406586	chr19-32498051-32498381	chr8-84773827-84774913	chr11-69964706-69965658	chr8-72761218-72761943
chr14-77278780-77279670	chr8-116434957-116436070	chr8-77764258-77764837	chr12-84402401-84403287	chr1-42695300-42695898	chr12-79735097-79736235	chr9-52957021-52957705	chr11-103706962-103707484
chr8-89605840-89606383	chr11-67558653-67559353	chr6-29620203-29620557	chr19-10057479-10058059	chr6-145478715-145479186	chr9-117429211-117429992	chr17-93550048-93550552	chr4-94746274-94746793
chr9-7335829-7336552	chr6-38959410-38959833	chr18-76757508-76758031	chr8-83458162-83458696	chr5-122191324-122192207	chr15-34390742-34391550	chr13-113000584-113000915	chr11-120283507-120283913
chr3-148417649-148418463	chr5-23919520-23920755	chr5-131089834-131090161	chr2-170475068-170475515	chr5-123359197-123359986	chr3-85886686-85888758	chr13-42680898-42681798	chr17-43431623-43432179
chr13-90660796-90661338	chr3-27302186-27302983	chr9-120541319-120541764	chr10-98808577-98809363	chr3-131364264-131365441	chr4-103793500-103794528	chr8-106134698-106135550	chr11-76893491-76894054
chr3-137288090-137289164	chr3-121389565-121391152	chr2-32907117-32907563	chr11-6894777-6895916	chr9-35166133-35167138	chr11-48604958-48605755	chr4-106281640-106282208	chr5-63951413-63951996
chr15-63371006-63371901	chr8-4404126-4405484	chr15-93292459-93292666	chr3-29110322-29110666	chr2-79410686-79411502	chr9-57167026-57167645	chr4-155148937-155149237	chr18-35707790-35708242
chr11-48767004-48767813	chr12-98405718-98406706	chr15-85297447-85298882	chr13-55399302-55399758	chr11-35925471-35925946	chr15-12631036-12631860	chr19-36796824-36797337	chr11-97723660-97724134
chr2-94498193-94498970	chr5-139598572-139599991	chr18-80390559-80391206	chr2-160961014-160961547	chr8-45028022-45028353	chr15-52759791-52761144	chr1-40720284-40721412	chr6-116009454-116009720
chr4-70496486-70497566	chr2-164059517-164060759	chr2-159096302-159097156	chr13-51768193-51769127	chr12-117915767-117916590	chr3-95743651-95744181	chr11-74408289-74409299	chr10-80587315-80587551
chr11-96680749-96681834	chr3-155576748-155577543	chr1-89015259-89015762	chr4-45851586-45852088	chr3-126659721-126660194	chr3-100770530-100771728	chr16-25549495-25549998	chr11-106674195-106675703
chr16-18203395-18204211	chr11-19776276-19777794	chr9-30949775-30950226	chr6-146260708-146261473	chr3-84341708-84342169	chr15-7352466-7353206	chr10-86814115-86815112	chr1-152461763-152462216
chr6-108796343-108797025	chr7-34910079-34911052	chr14-24205261-24205862	chr15-10985802-10986014	chr2-156432105-156433369	chr16-21376894-21378407	chr7-19796236-19797699	chr9-64546575-64547033
chr19-10316699-10317329	chr4-131106944-131107884	chr14-47888070-47888388	chr1-157454929-157455162	chr13-34109630-34109991	chr12-12927823-12928649	chr13-25105520-25106000	chr4-46643053-46643892
chr2-12019435-12020062	chr8-120890043-120890522	chr17-8487709-8488365	chr4-44944367-44944718	chr10-19597928-19598393	chr13-43158964-43159803	chr6-117937186-117937877	chr7-19722589-19723263
chr4-110125029-110125947	chr2-105521616-105522379	chr3-98197671-98198769	chr8-36137365-36137729	chr11-5949644-5950293	chr2-5613321-5614589	chr6-85253755-85254469	chr16-45349523-45350238
chr12-3568531-3569015	chr13-13576046-13576995	chr14-60705053-60705308	chr3-135269208-135270046	chr4-11691771-11692134	chr7-135236871-135238124	chr18-61652997-61654034	chr8-72295099-72296195
chr5-139538460-139538738	chr13-52560784-52561955	chr6-140147622-140149031	chr6-121048544-121049016	chr19-47053346-47053754	chr4-29479957-29481583	chr3-92169861-92170262	chr3-29539077-29539704
chr14-32096679-32097218	chr18-57261534-57262878	chr10-121955601-121956146	chr2-69603695-69604045	chr3-122058503-122059183	chr7-98894797-98895806	chr18-26018279-26018926	chr11-103371197-103371519
chr3-105713820-105714841	chr19-59697506-59698205	chr5-35233144-35233525	chr15-67062291-67062902	chr7-98572205-98573835	chr4-100821956-100823179	chr11-66960554-66961125	chr13-107568301-107569336
chr4-9220385-9221479	chr17-78283395-78283910	chr15-77784029-77784712	chr10-59335357-59335789	chr12-17665781-17666923	chr1-162180244-162180816	chr19-9077347-9077750	chr2-169674259-169674720
chr11-35676365-35677108	chrX-163885383-163886069	chr1-78698098-78698482	chr9-32610293-32611100	chr5-66182057-66182615	chr1-72003130-72004226	chr11-103749143-103750293	chr14-40450724-40451333
chr14-34120012-34121438	chr6-38919028-38919558	chr6-18543876-18544201	chr7-127076096-127076536	chr14-68460346-68460962	chr8-103096239-103097207	chr19-56897608-56898297	chr16-18733032-18733911
chr6-134526756-134527493	chr11-7461783-7463031	chr3-116338572-116339043	chr14-34860879-34861765	chr1-194613592-194614201	chr2-173351586-173352950	chr17-25945512-25946107	chr3-105626885-105628091
chr18-75510958-75511560	chr7-81850910-81851301	chr7-115525751-115526105	chr1-61075250-61075795	chr14-79527700-79528097	chr7-71368443-71369198	chr14-79527700-79528097	chr7-109541547-109542379
chr15-8855960-8856861	chr1-155826580-155828318	chr10-41766310-41766582	chr8-26598547-26598779	chr19-25221827-25222796	chr4-70708993-70709672	chr2-153049362-153049912	chr10-61365871-61366204
chr14-21441718-21442441	chr9-103550579-103551561	chr14-40349922-40350427	chr3-31077335-31077647	chr5-126565732-126566143	chr3-130260174-130260768	chr4-12048979-12049674	chr4-105223745-105224298
chr16-75975711-75976435	chr1-90423938-90424909	chrX-106127892-106128630	chr18-3653147-3654249	chr3-97311837-97312525	chr6-96043434-96044311	chr5-138785880-138786465	chr10-77434074-77435216
chr9-29268389-29269291	chr11-107577498-107577763	chr3-27637101-27637635	chr12-105918702-105919143	chr14-25207041-25208819	chr7-124867748-124868816	chr12-27507620-27508448	chr8-104101405-104101723
chr5-120146707-120147536	chr10-31009155-31010256	chr11-22061696-22062120	chr19-34758635-34759183	chr15-79051095-79052234	chr9-62513103-62514321	chr15-102025100-102025950	chr8-126805234-126806523
chr17-84213106-84213915	chr19-48585048-48585840	chr10-84713281-84713698	chr2-130638248-130638623	chr14-28450609-28451459	chr19-44756165-44756841	chr13-10045752-10046278	chr16-18775813-18776135
chr13-28718081-28719237	chr16-72670151-72670859	chr6-87597135-87597919	chr8-46408967-46409764	chr19-38091458-38091940	chr1-45864475-45865060	chr11-101277426-101278369	chr7-118922384-118922799
chr6-39304263-39304898	chr2-44255194-44255733	chr17-55206512-55206865	chr1-106102470-106102860	chr14-73445633-73446378	chr18-11351631-11353312	chr1-43291796-43292991	chr9-52027167-52027894
chr11-80945556-80946522	chr13-10710491-10711244	chr1-127307416-127307945	chr2-13784366-13784744	chr17-73639211-73640468	chr14-17004644-17005888	chr7-128004100-128005472	chr3-121369430-121369925
chr10-60105549-60107719	chr11-20812034-20812689	chr13-73735194-73735528	chr5-4916577-4916855	chr6-138143437-138143719	chr5-44670143-44670799	chr9-20790362-20790742	chr15-59699012-59699637
chr6-91637855-91638777	chr11-20041011-20041823	chr18-64566047-64566306	chr12-80930146-80930492	chr5-74738236-74738856	chr8-86668533-86669604	chr8-75211364-75211831	chr5-134887757-134888212
chr19-53511055-53512263	chr19-45628258-45629501	chr11-121794102-121795105	chr4-129683649-129684452	chr10-92483282-92484202	chr2-128490665-128492104	chr7-141361436-141361955	chr15-84235639-84235942
chr12-86036964-86037976	chr19-28686240-28686717	chr1-155237246-155237916	chr13-62907798-62908617	chr19-3842283-3842724	chr8-53769081-53769868	chr17-70888697-70889002	chr18-63150276-63150922
chr3-81378958-81379801	chr8-47763175-47764809	chrX-103591864-103592454	chr11-83819736-83820487	chr10-84554288-84555006	chr11-18534713-18535796	chr5-123896363-123896785	chr6-142538346-142538870
chr2-136050733-136051573	chr18-84671590-84672355	chr5-102844821-102845583	chr19-35150448-35151589	chr3-120587180-120587592	chr7-92184257-92184994	chr7-4464127-4464945	chr8-79322824-79323479
chr2-174661330-174662322	chr11-116241651-116242269	chr12-91426443-91426737	chr6-37853242-37853698	chr10-77146856-77147538	chr6-36890141-36891296	chr8-90011544-90012273	chr7-82748748-82749222
chr7-66259200-66260224	chr2-13202847-13203551	chr8-127229280-127230412	chr17-31549312-31549917	chr6-32023202-32023542	chr4-98062764-98063675	chr7-130574129-130575051	chr11-50108439-50109246
chr18-52831299-52832322	chr1-89095543-89096334	chr4-151385727-151387465	chr3-63560512-63561398	chr14-106373263-106373786	chr8-116252434-116253173	chr4-46523364-46523692	chr13-70649776-70650237
chr8-114707096-114708093	chr5-33495026-33496432	chr19-46478576-46479261	chr8-16301776-16302278	chr13-31578280-31578775	chr15-80706594-80707391	chr2-24927886-24928517	chr13-20231859-20232632
chr7-115509959-115510503	chr7-35388530-35389272	chr5-118619805-118620170	chr16-96323158-96323469	chr10-76067728-76068571	chr9-43993073-43994161	chr1-84869414-84869949	chr13-5591820-5592957
chr2-26168650-26169376	chr2-24538501-24539270	chr14-67878059-67878307	chr8-115850521-115850991	chr16-96361304-96361894	chr4-141053169-141054203	chr4-120616271-120617028	chr14-74974030-74974540
chr14-14803715-14805142	chr14-105979124-105980764	chr5-117546937-117547261	chr6-48741337-48743290	chr14-8331230-8331938	chr9-117393627-117394609	chr6-113370223-113370876	chr14-76945489-76946066
chr8-37133948-37135040	chr9-50475413-50476188	chr12-36016704-36017006	chr15-34513940-34514475	chr7-79631813-79632376	chr2-174203146-174203843	chr1-82428892-82429432	chr16-30552704-30553335
chr17-85690851-85691226	chr4-101083978-101084214	chr4-108019010-108019452	chr1-187821116-187821902	chr3-56955105-56955960	chr9-24896488-24897341	chr1-192696030-192696952	chr2-38533279-38533597
chr11-36537410-36538439	chr3-131160995-131161438	chr2-117600691-117600890	chr2-79660463-79661073	chr15-101197588-101198740	chr15-85172000-85172552	chr6-60978328-60979426	chr2-159053359-159054314
chr19-44644201-44645109	chr2-106181789-106182535	chr19-53052000-53052943	chr16-97598062-97598325	chr2-113376706-113377362	chr15-12604978-12605934	chr9-111550409-111551181	chr2-85135972-85136505
chr4-136783534-136784271	chr13-44159197-44159709	chr17-10105318-10105569	chr19-40570679-40571094	chr18-65023387-65023937	chr8-26593719-26594683	chr19-28116990-28117622	chr2-33908231-33908870
chr11-66605853-66606962	chr8-124144369-124144839	chr14-47921708-47922342	chr7-101313114-101313374	chr6-97914739-97915153	chr14-72866506-72867273	chr10-68550299-68551555	chr5-113703823-113704650
chr8-107556259-107557079	chr13-90370767-90371741	chr15-67360906-67361663	chr10-68528946-68529986	chr15-37232043-37233434	chr19-51237201-51238422	chr2-148430780-148431478	chr4-86396626-86397188
chr18-83220933-83221440	chr5-127374313-127374787	chr11-102445239-102445776	chr5-114003425-114003892	chr9-47352845-47353488	chr11-26489354-26490562	chr15-83255872-83256427	chr13-39383191-39383830
chr12-85227011-85228551	chr17-75101119-75101662	chr3-29099556-29100014	chr9-43263825-43264445	chr6-60993992-60994654	chr9-68888453-68889113	chr18-74287909-74288455	chr9-69517451-69518054
chr18-15604411-15605053	chr1-134709720-134710435	chr6-103272226-103272525	chr9-78506183-78506667	chr11-98447923-98448785	chr5-30912954-30913782	chr2-49349383-49350387	chr3-109351967-109353344
chr6-126086189-126086854	chr2-92493686-92494331	chr4-62711083-62712021	chr2-26481997-26482603	chr3-133722369-133723273	chr2-33919669-33920871	chr2-157434001-157434903	chr12-54187730-54188103
chr2-34883082-34883653	chr13-107971923-107972351	chr15-84443703-84444564	chr4-80691471-80692475	chr11-74487797-74488387	chr11-114027907-114028900	chr5-134965379-134966905	chr2-132284751-132285255
chr14-31124781-31125864	chr14-75472982-75473852	chr14-45506851-45507392	chr12-76572332-76573256	chr6-118893686-118894078	chr11-75012790-75013510	chr5-91038473-91039385	chr11-7863509-7864534
chr10-123682574-123683412	chr3-50904547-50905547	chr7-142035129-142035552	chr3-109470743-109471137	chr11-71707367-71708087	chr16-75897654-75898479	chr11-8764703-8765165	chr10-88228558-88229103
chr12-83466035-83467349	chr1-172436469-172437232	chr2-31025264-31026059	chr8-91378727-91379541	chr14-62600037-62600511	chr1-93211395-93212040	chr7-121589137-121589976	chr13-34398045-34398785
chr16-95138603-95139194	chr3-26983746-26984776	chr1-88403372-88403741	chr4-57735361-57735751	chr1-51512983-51513645	chr18-38531473-38532169	chr3-133234517-133235478	chr14-103929225-103929759
chr5-12301840-12302663	chr10-79725734-79726526	chr15-51251600-51252025	chr5-107880676-107881072	chr9-115048400-115048687	chr3-82249910-82251205	chr2-9918002-9919138	chr15-61517181-61517713
chr2-109504659-109505476	chr12-15713611-15713985	chr3-129369749-129369959	chr9-106157849-106158352	chr17-62748209-62748675	chr12-101798139-101799075	chr13-55911917-55912927	chr15-75614658-75614938
chr5-130892831-130893870	chr3-154124776-154126172	chr15-51688221-51688537	chr13-73680059-73680956	chr11-79860618-79861154	chr1-57905729-57906846	chr7-29469366-29470136	chr1-11033121-11033799
chr11-59530882-59531878	chr5-132161170-132162422	chr15-86896836-86897976	chr17-45994254-45994899	chr11-115843657-115844742	chr2-9185680-9186715	chr7-120875130-120875500	chr14-40817901-40818421
chr12-12932255-12932591	chr11-94444481-94445785	chr17-66419292-66419708	chr13-109798220-109799058	chr1-33925248-33925707	chr1-152687188-152688445	chr5-99486683-99487449	chr15-79099399-79099794
chr17-85988940-85989634	chr5-35616680-35617708	chr6-67075920-67076271	chr8-117347549-117348080	chr15-84481042-84481977	chr6-20091678-20092980	chr11-96928563-96930069	chr10-37860755-37861591
chr1-178683528-178684289	chr2-69639667-69640935	chr7-129190717-129191744	chr18-49776199-49776625	chr2-25541388-25541992	chr11-112106737-112107711	chr7-78865256-78866097	chr16-42676419-42677540
chr19-38231950-38232939	chr2-133622499-133623206	chr6-24619252-24619950	chr17-77734589-77734953	chr1-162463391-162464035	chr7-128824645-128825717	chr13-12494726-12495120	chr5-32594343-32595089
chr15-56881241-56882112	chr5-147781957-147783021	chr8-106044062-106044667	chr14-11477525-11478079	chr8-104374798-104375637	chr7-67910416-67911607	chr3-142863194-142863589	chr5-35729689-35730127
chr13-29957185-29958293	chr14-55246569-55247625	chr7-28969527-28970256	chr3-153222740-153223458	chr7-133115910-133116162	chr8-102845267-102845822	chr16-93906038-93907070	chr4-134778954-134779590
chr11-43257095-43257564	chr12-52726447-52727103	chr3-100707174-100707380	chr9-57566878-57567228	chr6-117192579-117193037	chr2-44146187-44147049	chr7-121935626-121936644	chr15-81112287-81113089
chr1-127400421-127401198	chr4-142267148-142268448	chr12-113032157-113033314	chr11-3937421-3937829	chr15-98608577-98610504	chr1-169165712-169166640	chr1-43305674-43306315	chr2-6478364-6479373
chr10-71464167-71464798	chr11-71984725-71985461	chr1-151976046-151976340	chr13-71507099-71508447	chr11-115911351-115912361	chr4-130047184-130048453	chr16-93776292-93776788	chr8-24406942-24407387
chr11-33607254-33608383	chr7-98777194-98777943	chr17-84584111-84584427	chr5-64345097-64345686	chr2-162986742-162987591	chr2-147647048-147648371	chr7-144233465-144233813	chr6-129425856-129426154
chr2-8112298-8113247	chr3-116405265-116405735	chr4-109102998-109104006	chr13-55390647-55390957	chr6-97958153-97958619	chr4-74612593-74613494	chr15-89161191-89161742	chr5-142880908-142881406
chr18-16740515-16741282	chr11-55405605-55406683	chr7-137048475-137049284	chr18-47249273-47249809	chr10-78356163-78356564	chr12-11010703-11011679	chr7-44418073-44418647	chr4-81177286-81179169
chr12-82216794-82217588	chr9-50433592-50434273	chr4-70420221-70420543	chr6-16855942-16856304	chr4-115883972-115884353	chr2-28340906-28341758	chr18-33849241-33849685	chr15-28105868-28106332
chr7-38189248-38190211	chr7-46613085-46613611	chr4-125794461-125795073	chr2-163549774-163550266	chr18-74478515-74479059	chr8-88545875-88547021	chr11-99492871-99494014	chr7-89115521-89116069
chr1-73591069-73592274	chr4-90996322-90996956	chr2-6126147-6126367	chr1-164415216-164415857	chr10-117229811-117230207	chr1-179458134-179459340	chr9-101272419-101273097	chr10-21701434-21701991
chr7-73402642-73403127	chr7-39882062-39882662	chr18-60619186-60619484	chr3-98334002-98334288	chr4-40923045-40923646	chr3-123185134-123185757	chr6-91020532-91021190	chr5-112298271-112298874
chr2-132652270-132653272	chr8-92545301-92546073	chr1-171788548-171789081	chr10-52755856-52756573	chr5-24427856-24428389	chr8-125292345-125293654	chr6-113368125-113368479	chr5-12944008-12944898
chr10-85464068-85464553	chr15-59122335-59122887	chr10-117346850-117347060	chr19-8604610-8605508	chr12-36313846-36314404	chr7-130233387-130234498	chr19-54077470-54078136	chr6-51878533-51878792
chr19-25654047-25654913	chr8-78741421-78743191	chr14-32946120-32946319	chr2-58992281-58993197	chr15-65646355-65646908	chr2-24427749-24429029	chr9-40917922-40918891	chr10-70437260-70437548
chr10-60824109-60824576	chr2-174915162-174915397	chr10-96690837-96691286	chr5-48248258-48248716	chr4-86699198-86699800	chr1-179114768-179115374	chr7-132554117-132554367	chr18-68498959-68499276
chr1-106665805-106666984	chr5-74998766-74999297	chr6-36723163-36723561	chr2-12879473-12879839	chr13-71271892-71272777	chr5-130327487-130328646	chr19-12488000-12488746	chr8-45469456-45470102
chr7-46339678-46340607	chr14-29866997-29867941	chr4-148327030-148327841	chr16-33170881-33171325	chr4-137480765-137481061	chr4-86498474-86499205	chr4-65912271-65912961	chr18-31936687-31937275
chr14-59959585-59961506	chr6-39242626-39244173	chr8-114488682-114489245	chr14-60664531-60665013	chr14-22633497-22634038	chr1-152416228-152416891	chr14-73370706-73371253	chr2-140359905-140360326
chr2-6505572-6506932	chr3-133048105-133048504	chr12-29029478-29029759	chr11-101362130-101362677	chr8-13529343-13531714	chr16-72930372-72931174	chr1-186053566-186054211	chr10-83931682-83932031
chr6-100725308-100726016	chr2-4184915-4185354	chr11-7135233-7135500	chr11-105951492-105952230	chr2-71739017-71740037	chr5-73902406-73903933	chr17-65811001-65811416	chr1-168951005-168951408
chr17-71810863-71811557	chr3-149148080-149149017	chr13-3694568-3695633	chr1-20653523-20654592	chr6-83744101-83744490	chr3-63221341-63222695	chr18-20187991-20188689	chr7-34255025-34255418
chr19-44903378-44903842	chr4-63444449-63445022	chr6-101292925-101293432	chr15-54810344-54811210	chr9-52294643-52295140	chr8-8555818-8556724	chr5-144695039-144695893	chr3-95121436-95121878
chr7-72150732-72151543	chr7-49152049-49153050	chr4-150901674-150902531	chr6-112465828-112466368	chr1-88475221-88476177	chr1-184781736-184782537	chr6-113458420-113458948	chr18-32644162-32644596
chr4-103027666-103028950	chr4-131640425-131640797	chr2-174112846-174113289	chr6-61203087-61203768	chr4-83079928-83081543	chr13-47811489-47812258	chr18-47689441-47690089	chr10-6889615-6890812
chr9-48111084-48112161	chr5-123326783-123327257	chr12-24659987-24660227	chrX-48064119-48065086	chr18-24714150-24715047	chr3-82057075-82057598	chr10-3308230-3309072	chr5-75921666-75922379
chr2-166115680-166116511	chr15-57841291-57841776	chr1-74207991-74208205	chr6-100910085-100910947	chr19-10740490-10741438	chr17-4199489-4200293	chr16-91268684-91269134	chr16-30795462-30795837
chr10-103726467-103727079	chr3-116368139-116369355	chr17-5150575-5151077	chr15-78403299-78403634	chr4-40908056-40909161	chr11-74992309-74993060	chr8-107265485-107266247	chr2-174599943-174600496
chr13-115508190-115509123	chr15-39757579-39759104	chr3-97683487-97684273	chr4-155205909-155206219	chr11-96831467-96831820	chr2-112482344-112483240	chr13-40737918-40738741	chr16-95438883-95439667
chr8-26718136-26719259	chr3-53283788-53285084	chr9-77529762-77530273	chr14-76097769-76098161	chr1-86311505-86311875	chr2-92016976-92017506	chr3-62801045-62801396	chr13-83571885-83572494
chr3-19455306-19456365	chr5-35686594-35687475	chr16-18776465-18777168	chr9-96958142-96958597	chr3-133241638-133242281	chr9-115708284-115708863	chr9-31926718-31927141	chr18-68829125-68829598
chr4-105347790-105348457	chr15-35561447-35562161	chr11-43549590-43550017	chr1-187241145-187241677	chr4-139483467-139484080	chr11-64587835-64588899	chr5-139429795-139430342	chr10-58405077-58406207
chr3-95235511-95236184	chr11-46064725-46066066	chr6-140433204-140433491	chr10-39990987-39991571	chr5-113300097-113300762	chr13-32054841-32056063	chr7-129818888-129819235	chr7-126668327-126668793
chr8-114374114-114375181	chr3-97972141-97972875	chr1-64852142-64852658	chr8-89012939-89013542	chr5-66013906-66014841	chr13-54248351-54249528	chr19-42169301-42169692	chr2-71643938-71644495
chr15-7462243-7462912	chr12-110076944-110078588	chr2-72365847-72366277	chr5-5705022-5705476	chr7-128004100-128005472	chr17-79152668-79153348	chr19-41051845-41052648	chr2-26474934-26475506
chr10-83826064-83826613	chr9-74790843-74791416	chr3-97697792-97698001	chr16-58673818-58674233	chr13-103238036-103238765	chr5-23919520-23920755	chr5-114664727-114665121	chr8-120474053-120474432
chr14-76698095-76699271	chr5-117040785-117041331	chr11-61011837-61012288	chr8-33913091-33913510	chr6-48895435-48896505	chr5-134541591-134542319	chr6-77450200-77450700	chr10-110600081-110600957
chr16-30633954-30635099	chr6-95711651-95712149	chr12-70588139-70588601	chr13-99071333-99071864	chr14-76265719-76266083	chr11-7975378-7976357	chr1-194675704-194676101	chr3-58162156-58163030
chr4-48633254-48633996	chr14-16897579-16898528	chr4-125651198-125652332	chr1-151224376-151224961	chr6-134127948-134128432	chr8-36326175-36327038	chr5-118051997-118052574	chr2-166251447-166251975
chr4-109210720-109211250	chr14-65672379-65673104	chr2-171453153-171453480	chr10-40494652-40495094	chr4-141425442-141426461	chr13-53914041-53915125	chr11-5411481-5412028	chr12-79838102-79838747
chr13-36477576-36478776	chr2-170802917-170803389	chr6-70073819-70074295	chr10-127043241-127043628	chr18-66036198-66036902	chr18-62847861-62848957	chr10-44427546-44428502	chr2-92741752-92743070
chr11-82877560-82878332	chr4-151366640-151367636	chr1-64701665-64702088	chr1-75133334-75134226	chr17-57061965-57062672	chr16-10821006-10821748	chr9-32223631-32224509	chr12-8344751-8345459
chr6-12116728-12117688	chr10-121423483-121423977	chr6-31563352-31564461	chr19-8617782-8618393	chr12-17621243-17622139	chr1-45311311-45311757	chr3-121532006-121532625	chr11-63989019-63989514
chr3-81386838-81388005	chr12-12756134-12757132	chr15-51646089-51646517	chr5-36369286-36369496	chr15-77857514-77858432	chr5-73881730-73882426	chr5-144162172-144162545	chr17-24514974-24515216
chr18-38881691-38882908	chr2-131993475-131994119	chr8-8109778-8110520	chr5-17141573-17142074	chr6-118574201-118574799	chr18-75578942-75580711	chr8-89042583-89044258	chr11-75137115-75137337
chr5-131801791-131802940	chr9-119547081-119547971	chr17-87791535-87792023	chr19-43463580-43464269	chr7-127925145-127925698	chr18-47568185-47569639	chr1-10253806-10254361	chr9-62497208-62498074
chr8-125872245-125873054	chr10-91326583-91327886	chr8-26778899-26779525	chr18-3616098-3616885	chr1-19210762-19211328	chr5-148180355-148181736	chr9-31437732-31438412	chr13-39464355-39464779
chr14-76376404-76376956	chr3-88163894-88164637	chr7-139251953-139252269	chr12-101002776-101003304	chr14-101891962-101892904	chr6-4455396-4457133	chr14-97544111-97544930	chr5-53948429-53948993
chr2-34963267-34963954	chr6-112628254-112628649	chr13-84940859-84941262	chr9-49923875-49924501	chr10-75565462-75566530	chr6-52961473-52962337	chr4-129272252-129272978	chr6-90941235-90941621
chr19-18056490-18057777	chr7-137750700-137751920	chr4-135774606-135774840	chr15-88799752-88800477	chrX-53196300-53196922	chr1-62821453-62822557	chr3-88561912-88562329	chr15-78624239-78625001
chr16-7251154-7252389	chr13-78580831-78581897	chr10-69812824-69813152	chr13-112375586-112376149	chr13-54481248-54481892	chr5-118464737-118466279	chr4-137447815-137449447	chr2-138215357-138216120
chr5-65837721-65838843	chr1-90441142-90441742	chr1-171129283-171129834	chr11-120182470-120182979	chr7-141581235-141581761	chr8-89561831-89563898	chr1-54584619-54585862	chr1-177531711-177532342
chr5-129208012-129209231	chr12-24918366-24919305	chr2-31953675-31954031	chr2-12866292-12866866	chr10-79945453-79946482	chr17-79835660-79836640	chr8-92743138-92743634	chr5-115186549-115188078
chr4-31713948-31714773	chr2-137098249-137098664	chr2-59229213-59229739	chr13-46018856-46020006	chr17-66362632-66363073	chr6-104925865-104926834	chr2-160353526-160353862	chr4-105218144-105218603
chr9-35473925-35474670	chr13-77900517-77901239	chr1-92676262-92676921	chr1-71886849-71887336	chr11-75652337-75652569	chr17-83034914-83035849	chr5-25252212-25253390	chr17-31223786-31224264
chr7-74332028-74332745	chr19-44669419-44670955	chr3-41172344-41172753	chr8-46447310-46447703	chr8-126734712-126737218	chr12-79931406-79931937	chr4-138648184-138648966	chr11-61533561-61533881
chr4-45653746-45654995	chr12-31269123-31269587	chr16-29972721-29973326	chr4-40700221-40700462	chr17-27211988-27213422	chr14-76448502-76449465	chr17-85873957-85874496	chr8-68673742-68674452
chr4-135744632-135745482	chr17-25638021-25638298	chr4-131106944-131107884	chr8-13060613-13061103	chr12-78117895-78118522	chr9-61336855-61337738	chr19-10871155-10871600	chr7-112313262-112314010
chr7-65095441-65096360	chr13-112189118-112190173	chr8-25252507-25253050	chr2-35279990-35280316	chr13-60556619-60557253	chr14-59801901-59802981	chr17-47451125-47451458	chr4-82435748-82436126
chr16-23519822-23520961	chr4-55276253-55277168	chr2-128729017-128729508	chr12-35998664-35999516	chr2-152635985-152637329	chr8-23301295-23302271	chr10-125362737-125363121	chr3-10092505-10093192
chr17-67632608-67633379	chr15-50697744-50699081	chr9-58815428-58815865	chr15-10358255-10358661	chr19-43463580-43464269	chr5-44340880-44342333	chr1-137280623-137281322	chr15-79098730-79099259
chr19-58427051-58427723	chr1-46829919-46830559	chr12-29015264-29015901	chr17-85355054-85355660	chr13-103397862-103398831	chr5-106956231-106956922	chr6-9385295-9385749	chr2-30239810-30240038
chr3-157035834-157036840	chr5-28157624-28158895	chr1-172436469-172437232	chr17-12935530-12936065	chr6-120254517-120255443	chr11-80876923-80877778	chr18-60694544-60695071	chr8-36642319-36642681
chr11-98385083-98385484	chr11-18916651-18917160	chr4-114854177-114854495	chr5-102903405-102904328	chr3-142423213-142424419	chr2-92917515-92918503	chr6-138143437-138143719	chr5-45323332-45323885
chr13-112870003-112870706	chr9-32400385-32401183	chr6-83427418-83427751	chr14-45429991-45430439	chr7-84245786-84246559	chr1-90650441-90651612	chr12-17665781-17666923	chr9-120914875-120915286
chr3-21909853-21910696	chr13-6504654-6505615	chr14-60676663-60677209	chr13-103238036-103238765	chr15-37205722-37206439	chr8-116248204-116248801	chr19-57175095-57175453	chr12-94420624-94421253
chr12-14337762-14338908	chr2-28965726-28966805	chr15-12718031-12718366	chr5-72791528-72792182	chr1-36567957-36568597	chr1-43217768-43218629	chr4-88723463-88723913	chr10-121613583-121614219
chr17-71999366-72000286	chr13-39265712-39266689	chr11-78635638-78636248	chr14-14067654-14068401	chr5-139073877-139074298	chr16-86694130-86694906	chr5-135000636-135001741	chr16-86261518-86262035
chr15-53132153-53132992	chr9-101563182-101563758	chr18-38354132-38354715	chr16-52242137-52242714	chr13-51906095-51906438	chr1-194148223-194149488	chr8-11176347-11176847	chr14-20094941-20095354
chr4-153068510-153068938	chr3-83503868-83504248	chr4-139908851-139909262	chr7-113005629-113006136	chr5-141013108-141013886	chr1-133470652-133471447	chr11-87709557-87710467	chr3-105023285-105023915
chr2-163661175-163661875	chr17-73071644-73072903	chr13-95805662-95806179	chr5-99398515-99398999	chr4-134081314-134082486	chr5-111675133-111676253	chr9-111486502-111487082	chr2-131134359-131134837
chr6-138376544-138377331	chr18-3806281-3806843	chr8-121280298-121280847	chr2-79378385-79379945	chr10-43707689-43708441	chr14-93498653-93499493	chr12-80924199-80924545	chr13-112084358-112085072
chr14-80003107-80003539	chr5-48333697-48334587	chr7-107479027-107479546	chr19-6542620-6543791	chr6-6134824-6135482	chr4-34992984-34993950	chr6-100297546-100297949	chr3-88603490-88604234
chr14-76912218-76913266	chr14-46575477-46576334	chr3-108852377-108852593	chr10-13493973-13494383	chr9-62008194-62008855	chr4-141020738-141021814	chr13-12478118-12478847	chr13-58066046-58068101
chr15-27441033-27442261	chr7-50832632-50833274	chr11-89901059-89901764	chr2-29035716-29036008	chr6-128104523-128105200	chr14-72199832-72200937	chr2-127540971-127541652	chr2-72117132-72118067
chr4-150675731-150676550	chr9-73867319-73868071	chr15-39924605-39924915	chr19-43985841-43986733	chr13-70866830-70867552	chr17-29024954-29025647	chr5-103365089-103365779	chr9-70977442-70977741
chr11-35282737-35283595	chr7-133607384-133608381	chr2-117432092-117432387	chr9-66697188-66698244	chr11-88294981-88295676	chr2-180573579-180574459	chr15-26340375-26341260	chr7-105228093-105228436
chr12-83481157-83481887	chr2-162662239-162663008	chr12-74458596-74458851	chr6-120903370-120904282	chr2-118125238-118125842	chr12-7636239-7637199	chr19-56122157-56122520	chr17-47813559-47814045
chr4-137216730-137217781	chr8-114956166-114957396	chr11-120397666-120397957	chr9-115661871-115662295	chr8-11234697-11235380	chr5-74791892-74793281	chr5-46348193-46348754	chr3-148887857-148888295
chr10-84480780-84481582	chr11-63752927-63754137	chr18-13221754-13222829	chr5-66013906-66014841	chr10-60862132-60863149	chr7-49242178-49242637	chr5-119686142-119686617	chr9-116411091-116411934
chr6-99159353-99160592	chr18-76458622-76459196	chr17-45931039-45931562	chr7-123198650-123199196	chr2-125152349-125152640	chr9-78154248-78155457	chr3-129509652-129510211	chr5-124213674-124213916
chr17-79657584-79658236	chr16-34648571-34649046	chr9-96611772-96612249	chr10-79814123-79814766	chr4-154781041-154781800	chr6-99619466-99620153	chr6-131316122-131316942	chr12-35459347-35459973
chr19-14240099-14241139	chr7-45554725-45555122	chr11-31827892-31828562	chr9-30913376-30913693	chr18-75149181-75149935	chr10-76681640-76682441	chr13-46795857-46796619	chr17-5794295-5794684
chr17-86089805-86090590	chr1-90412335-90413079	chr4-59558115-59559040	chr1-151715779-151716664	chr2-50950824-50951347	chr5-72855602-72856446	chr3-30004762-30005539	chr14-86450563-86450986
chr1-37621881-37622486	chr16-30050889-30051350	chr15-101376655-101377270	chr6-54795970-54796359	chr12-31188065-31188413	chr2-53070378-53071422	chr7-77928460-77929590	chr15-61258877-61259397
chr14-79251401-79252123	chr5-90880304-90880756	chr12-54789200-54790082	chr11-120028109-120028863	chr11-31821827-31822768	chr7-71230858-71231441	chr3-143742804-143743880	chr12-13145123-13146064
chr4-57140208-57140855	chr10-83073024-83073486	chr3-131154587-131154835	chr11-30662478-30663316	chr1-192700371-192700676	chr1-192735595-192736965	chr7-118848739-118849165	chr10-21678723-21679472
chr5-139535277-139536449	chr6-5010639-5011379	chr17-32007472-32007700	chr16-4932331-4932801	chr8-70792212-70793127	chr6-37744802-37745945	chr5-100096637-100097434	chr8-11394720-11395062
chr9-12380609-12382039	chr11-115969929-115970720	chrX-58368147-58368504	chr11-98686926-98687279	chr6-29660513-29661138	chr14-22609155-22610170	chr8-94770985-94771392	chr10-95707916-95708415
chr9-21507185-21507634	chr9-107982663-107983073	chr7-138356686-138357377	chr1-65154594-65155285	chr13-107658336-107659357	chr1-78128995-78129694	chr10-86289990-86290657	chr4-142166078-142166699
chr7-70496315-70497305	chr14-46640157-46640405	chr6-67072661-67073112	chr4-8291889-8292882	chr14-25451496-25452330	chr10-61848385-61849251	chr5-38499338-38499759	chr8-120126399-120127143
chr8-86967696-86968605	chr4-84114137-84114971	chr11-5183892-5184660	chr10-127763675-127764509	chr8-110792447-110793435	chr2-27649631-27650703	chr18-72918464-72918895	chr9-95168387-95169021
chr1-14672124-14673014	chr2-137513868-137514451	chr12-104883857-104884249	chr19-4820253-4821148	chr2-168721249-168721771	chr6-4489041-4490423	chr2-154651360-154651694	chr8-120104769-120105231
chr9-71217298-71217820	chr11-107291980-107292400	chr5-139093571-139093819	chr2-127079904-127080835	chr15-85488868-85489329	chr4-99969869-99970892	chr4-123093074-123094193	chr5-75814155-75814729
chr17-85798997-85799512	chr13-59323985-59324617	chr13-113622019-113622727	chr18-81639660-81640035	chr11-60229781-60230146	chr4-97696549-97697621	chr2-4439963-4440428	chr5-114317077-114317582
chr8-65355681-65356803	chr10-22486640-22487692	chr19-46612082-46612391	chr12-80103253-80104118	chr2-168575626-168576161	chr5-65456916-65457543	chr2-9878358-9878901	chr8-94892931-94893280
chr12-110537683-110538084	chr4-45663781-45664702	chr16-92173191-92173430	chr13-55152398-55153735	chr18-74022924-74024072	chr15-78925947-78926830	chr9-101472300-101473098	chr3-29981261-29981931
chr17-66769310-66770313	chr16-58532111-58532970	chr7-132260629-132260984	chr7-114791826-114792422	chr11-87879838-87880391	chr7-25763595-25764655	chr5-144479539-144480252	chr5-75896409-75896947
chr18-32722655-32723323	chr13-25220017-25220893	chr12-40437981-40438448	chr17-73628318-73628877	chr1-190315997-190316669	chr15-62934283-62935046	chr17-4196670-4197347	chr8-88633296-88633634
chr15-7578432-7579002	chr13-63230872-63232107	chr16-18194252-18195339	chr4-94941178-94941966	chr1-133309600-133310104	chr11-53307485-53309315	chr1-55609638-55610421	chr5-129002358-129003017
chr7-51754121-51754950	chr17-75107513-75108272	chr6-136913269-136913992	chr6-85927405-85927743	chr8-127437471-127438087	chr7-98904621-98905452	chr7-143123983-143124683	chr12-111434684-111435203
chr11-5975931-5976476	chr4-128697631-128698559	chr1-156310407-156311196	chr19-44333088-44333561	chr16-14420210-14421021	chr11-21528353-21529632	chr9-43164978-43165341	chr12-8386214-8387078
chr3-41202369-41203277	chr9-107449104-107449613	chr8-92314866-92315119	chr7-135528560-135528821	chr11-103314774-103315685	chr3-51531358-51532681	chr11-113733633-113734368	chr7-72165601-72166410
chr19-45620894-45621570	chr18-58455007-58455923	chr9-43863601-43864536	chr17-43069088-43069543	chr1-189761461-189762048	chr4-58413218-58414360	chr2-165189426-165190099	chr7-65421441-65421765
chr11-71389377-71390489	chr2-26486291-26486627	chr19-28640892-28641364	chr1-9902755-9903451	chr6-32242943-32243569	chr7-31055252-31056053	chr5-130950351-130951181	chr12-94190509-94191431
chr6-76065229-76065886	chr5-139657886-139659749	chr17-25127058-25127318	chr6-91746056-91746477	chr6-129512364-129512758	chr11-94872839-94873339	chr11-115911351-115912361	chr19-47510467-47511249
chr11-85832059-85833017	chr6-135797437-135798902	chr4-149544836-149545329	chr3-121399493-121399819	chr2-18919696-18920301	chr1-186347160-186348051	chr7-79647033-79647722	chr10-75446382-75446902
chr4-95861065-95861462	chr1-77446381-77447389	chr14-25660708-25660954	chr4-115894283-115894574	chr1-54658451-54658962	chr10-97720407-97721122	chr5-6709476-6710001	chr14-70055895-70057393
chr11-76982055-76982735	chr13-44177722-44177982	chr12-40429950-40430503	chr10-115348980-115349857	chr8-125909472-125911497	chr10-24447618-24448627	chr4-125881738-125883307	chr8-121334281-121335417
chr2-166206701-166207464	chr15-10624650-10625111	chr14-121397526-121397732	chr15-81897663-81898274	chr17-5050253-5050591	chr17-73053290-73054699	chr10-62192668-62193213	chr6-53963929-53964468
chr5-144251356-144251775	chr11-90116616-90117660	chr10-82768875-82769303	chr13-6628931-6629354	chr2-131190304-131190979	chr3-116080898-116081577	chr18-78559782-78560930	chr9-71606329-71607068
chr11-118239062-118240229	chr1-40624929-40625293	chr3-24070414-24071483	chr6-24952365-24952800	chr7-139257984-139258510	chr6-92516832-92517708	chr6-135304246-135305174	chr9-114907345-114907879
chr9-77427090-77428159	chr18-38277560-38278970	chr2-90542807-90543608	chr5-131465962-131466448	chr9-45398298-45398560	chr8-27106407-27107627	chr4-116176408-116177555	chr18-55106818-55107521
chr17-24766261-24766837	chr9-45664751-45665468	chr2-121215516-121215768	chr7-96384848-96385445	chr10-79815667-79816054	chr11-72400896-72402418	chr17-48001677-48002342	chr4-72893992-72894519
chr9-118813578-118814665	chr8-12876566-12877023	chrX-77050357-77051322	chr7-112373923-112374360	chr11-98686926-98687279	chr8-46892349-46893286	chr1-175988916-175989335	chr10-3717851-3718664
chr11-76644954-76645504	chr9-41412011-41412719	chr7-16988228-16988732	chr8-107453410-107453738	chr10-95689588-95690127	chr2-76097839-76098835	chr18-74478515-74479059	chr7-143058343-143058678
chr3-132462351-132463099	chr4-40155410-40156130	chr13-55171519-55172264	chr17-28743145-28743536	chr11-101842120-101842858	chr18-15345518-15346663	chr1-164842519-164843205	chr3-148806884-148807342
chr1-135778327-135779464	chr9-14945726-14947298	chr2-159697509-159697770	chr7-121003901-121004347	chr11-36940594-36941086	chr2-45514307-45515201	chr1-125676322-125677317	chr16-95459289-95459703
chr10-12059394-12060129	chr16-44695224-44696592	chr17-56203780-56203985	chr11-99461753-99462097	chr1-170051672-170051941	chr7-44670375-44671410	chr10-119435336-119436299	chr17-68712401-68713041
chr5-139554657-139555198	chr17-29971108-29972406	chr14-22968509-22969599	chr7-99224693-99224993	chr3-30010752-30011335	chr6-149196666-149197607	chr2-156432105-156433369	chr9-122028303-122028821
chr10-105121710-105122596	chr10-84386681-84387082	chr17-81479858-81480997	chr15-100410571-100411467	chr9-101272419-101273097	chr17-29540984-29541977	chr5-99586169-99586689	chr1-87640092-87640781
chr11-43257729-43258408	chr10-94397992-94398543	chr13-34734468-34735361	chr1-158603931-158604438	chr14-59862346-59862662	chr11-17727264-17728554	chr1-144030528-144030838	chr19-5951963-5952684
chr12-112223574-112224291	chr11-31787467-31788320	chr9-106627851-106628148	chr17-73639211-73640468	chr6-31317338-31319054	chr8-121300460-121302564	chr6-125367932-125368383	chr3-88102241-88103035
chr9-49760527-49760992	chr1-156685961-156686864	chr10-80627617-80628087	chr18-33953016-33954034	chr7-119023015-119023913	chr4-95966531-95967808	chr7-66471622-66472521	chr2-25145312-25145776
chr15-6619518-6620422	chr2-158606415-158606982	chr14-16897579-16898528	chr9-61306186-61306873	chr17-24953185-24953690	chr3-93568149-93569216	chr15-75581590-75582321	chr15-34045963-34046912
chr5-38258193-38258663	chr8-10687761-10688675	chr14-20165123-20165778	chr2-173129147-173129484	chr6-126068398-126068980	chr17-29679913-29680659	chr12-104954943-104955333	chr6-88202910-88203212
chr13-107513111-107514127	chr5-150030969-150031812	chr17-79693013-79693576	chr19-30202215-30202561	chr19-22053000-22053275	chr15-57434506-57435311	chr7-80762258-80762650	chr6-43272509-43273101
chr10-85496083-85496742	chr4-62711083-62712021	chr4-32906629-32907008	chr7-119642182-119642676	chr7-79628150-79628939	chr2-121888615-121889523	chr14-73445633-73446378	chr2-141288244-141289672
chr2-69155309-69156794	chr16-24211523-24212098	chr10-22868145-22868953	chr5-122527003-122527434	chr7-89553729-89554578	chr5-96522358-96523574	chr17-5903628-5904149	chr19-6349124-6349677
chr12-10305597-10306499	chr2-35302560-35302872	chr9-119909983-119910260	chr1-136228345-136228717	chr7-133931299-133931747	chr19-4441587-4442760	chr18-75585865-75586289	chr13-20181276-20181671
chr8-26507506-26508133	chr15-26021555-26022375	chr1-34132892-34133518	chr12-36621847-36622634	chr11-52223952-52224729	chr6-53906805-53907237	chr11-97578331-97578537	chr5-45572600-45573329
chr14-72493435-72494264	chr7-82223618-82225061	chr15-34790288-34790627	chr3-127474059-127474745	chr2-130638248-130638623	chr6-39373379-39373977	chr17-26422302-26422817	chr2-148478113-148478666
chr7-50361729-50362453	chr6-120612151-120613219	chr15-7655250-7655449	chr6-72302401-72302847	chr2-157696150-157696709	chr12-52126288-52126956	chr2-28037520-28038847	chr12-73671291-73671874
chr4-153302816-153303831	chr2-173042512-173043053	chr5-107221790-107222882	chr11-88617925-88619191	chr10-40018066-40018718	chr4-52765272-52766219	chr15-94537455-94538240	chr2-174018000-174018372
chr9-74707032-74708480	chr17-4497838-4499145	chr1-75387333-75387575	chr17-48547754-48547977	chr6-27635888-27636297	chr16-4029032-4029911	chr2-78788124-78788615	chr4-116490990-116492718
chr13-42945036-42945768	chr5-116208374-116209316	chr17-42991030-42991534	chr4-117136073-117136331	chr2-113537736-113538972	chr4-53628511-53629331	chr2-8729174-8729645	chr10-8805219-8805838
chr15-56766193-56766817	chr14-22968509-22969599	chr12-103157039-103157920	chr12-7820080-7820758	chr7-125818179-125819062	chr12-68161064-68161845	chr6-88415875-88416650	chr12-73682873-73683240
chr2-132623067-132623612	chr12-31294288-31294938	chr6-137287481-137288162	chr6-146918208-146918678	chr5-43947099-43949267	chr8-89738258-89739373	chr4-40357011-40357486	chr1-73199832-73200595
chr1-118917358-118918354	chr13-24785925-24786581	chr2-170459639-170460241	chr13-32498200-32498765	chr3-30246041-30247511	chr1-43337084-43337864	chr2-147984480-147985521	chr2-32734467-32735319
chr14-8335817-8336625	chr11-84540142-84540998	chr11-63486791-63487564	chr13-25066691-25067596	chr1-133090607-133090950	chr10-86365470-86366080	chr18-64990070-64990463	chr3-30353899-30354535
chr4-139459979-139460519	chr1-62801316-62802194	chr3-90404673-90405069	chr9-64687232-64688300	chr1-190366533-190367241	chr15-32020376-32021583	chr17-5896112-5896400	chr6-97144203-97144731
chr8-27144222-27145031	chr10-55962607-55963242	chr17-10079662-10080787	chr10-110707173-110708008	chr10-95722284-95722748	chr3-65638971-65640051	chr18-12792846-12793372	chr7-81335688-81336101
chr17-48031131-48032143	chr11-75046798-75047551	chr2-118118118-118118462	chr16-92493846-92494148	chr14-30413424-30413945	chr16-57251434-57252491	chr7-142916070-142916532	chr5-105625597-105626167
chr7-74240378-74241179	chr2-3134210-3135762	chr6-94603898-94604415	chr10-95682905-95683238	chr13-43158188-43158793	chr5-32058904-32059911	chr5-117330467-117330805	chr1-64301352-64302088
chr2-169630074-169630388	chr7-101691855-101692830	chr11-120901746-120902768	chr11-49128122-49128760	chr3-120375679-120376276	chr5-119399862-119401069	chr15-62849036-62849697	chr12-112151519-112152252
chr11-104155045-104155521	chr2-172558852-172559503	chr9-99319422-99320415	chr2-152570056-152570687	chr17-10635109-10635876	chr7-74111978-74112446	chr9-111386438-111386938	chr15-10926988-10927686
chr18-12784993-12785948	chr10-4154035-4154607	chr11-5892056-5893036	chr15-13360637-13361153	chr3-30138092-30139012	chr13-51314283-51315296	chr17-87375864-87376644	chr8-110689932-110690253
chr19-18573466-18574269	chr6-54139919-54140394	chr6-127932274-127933200	chr9-96966404-96966795	chr11-72145216-72146166	chr13-71372558-71373667	chr14-54802009-54802947	chr10-60373683-60374627
chr5-132837147-132838043	chr2-143603834-143604443	chr2-31892809-31893631	chr7-127121121-127121708	chr9-42196247-42196987	chr3-51708437-51709374	chr12-4588629-4588987	chr11-62929543-62930260
chr7-68930269-68931762	chr4-83166428-83167924	chr12-69404051-69404324	chr14-121664020-121664362	chr5-44108934-44109581	chr6-50915082-50916337	chr5-43947099-43949267	chr8-39635533-39636218
chr7-144102115-144102770	chr18-4232717-4233296	chr1-92686949-92687535	chr10-93623670-93624323	chr14-34293680-34293999	chr15-93629800-93630627	chr4-46597406-46597828	chr4-86902265-86902651
chr11-118043010-118044653	chr7-84412400-84412861	chr13-55004620-55005288	chr10-59791851-59792401	chr1-185533871-185534492	chr6-135364219-135365265	chr16-15807483-15807840	chr11-107529064-107529759
chr3-116784354-116785137	chr2-53691559-53692505	chr3-144506028-144506563	chr8-117747891-117748724	chr15-85771674-85772472	chr13-57796488-57797580	chr11-86586744-86587667	chr8-84701330-84701895
chr1-190599228-190600283	chr9-87562620-87563595	chr7-78070889-78071731	chr6-99492058-99492355	chr5-127852317-127852732	chr2-80434650-80435674	chr6-113332892-113333854	chr1-191479751-191480434
chr7-36321734-36322611	chr3-27878644-27880184	chr7-122575384-122575916	chr11-44260428-44261013	chr15-79285261-79285861	chr1-59367780-59369341	chr4-47074921-47075493	chr7-142397988-142398460
chr6-84480960-84481518	chr9-77461338-77462047	chr4-114504346-114504917	chr4-45896049-45897005	chr17-47275703-47276372	chr14-19766052-19766601	chr16-75848987-75850253	chr2-174599128-174599652
chr13-90658935-90659706	chr10-128435167-128435845	chr2-160160906-160161311	chr3-34111871-34112650	chr7-34750364-34750898	chr1-170063844-170064591	chr16-90098142-90098746	chr9-32503969-32504474
chr5-67608898-67609568	chr1-42468351-42468846	chr19-58838451-58838739	chr3-133227191-133227802	chr8-107065279-107066371	chr9-43796999-43798108	chr15-80683191-80683616	chr6-31544227-31544783
chr3-85694981-85695684	chr15-52759791-52761144	chr15-7198808-7199148	chr4-25998623-25998883	chr1-13313942-13315114	chr9-25212703-25213590	chr6-134413853-134414800	chr16-30655614-30656298
chr5-111174980-111175844	chr9-27148151-27149473	chr5-125487083-125488396	chr18-63830082-63830406	chr19-25856088-25857049	chrX-93016170-93016899	chr10-115806058-115806343	chr3-32226465-32227191
chr8-89415177-89415654	chr7-70065367-70066038	chr1-62905749-62906064	chr17-84137866-84138067	chr4-128224240-128224804	chr16-21385702-21386470	chr2-36217185-36217546	chr18-83069221-83069472
chr6-118756368-118757501	chr8-114017788-114018879	chr14-57057322-57058411	chr1-153251353-153252054	chr7-28577595-28578476	chr5-30974782-30975763	chr11-119126122-119126795	chr5-113132627-113133573
chr6-33077681-33079118	chr3-41676010-41677027	chr2-148091657-148091987	chr11-3536881-3537259	chr6-94653279-94653867	chr4-138542862-138543623	chr4-63171142-63172890	chr1-135410809-135411405
chr12-24932077-24932616	chr4-34634144-34634463	chr15-57815904-57816882	chr16-91418526-91418857	chr9-23119613-23120206	chr17-24638342-24639916	chr1-36059892-36060230	chr3-19663005-19663703
chr10-17656400-17657378	chr6-84166263-84167111	chr15-59064385-59064662	chr19-12695610-12695878	chr5-66052439-66053430	chr13-102447119-102447960	chr2-165717216-165718097	chr10-14168029-14168620
chr7-66724361-66725190	chr2-80398462-80399157	chr2-57356195-57356602	chr1-164460770-164461368	chr12-109089996-109090980	chr17-33778991-33779870	chr14-47367421-47367895	chr7-132339192-132339725
chr1-121770783-121772084	chr2-59526546-59527302	chr7-107521280-107521850	chr1-152869926-152870257	chr6-90320405-90320860	chr18-23807459-23807874	chr4-136186692-136187430	chr5-104115130-104115483
chr10-96234613-96235427	chr2-144188309-144189390	chr11-32405131-32405528	chr12-111270926-111271195	chr1-40924362-40925200	chr17-56185150-56186102	chr12-118529797-118530979	chrX-42431907-42432494
chr2-43806136-43806979	chr2-77379209-77379838	chr7-25452087-25452466	chr19-34718456-34719238	chr11-58364036-58365375	chr6-141399075-141400006	chr15-102013541-102014070	chr10-98857222-98857775
chr13-45106332-45106862	chr7-70176173-70177228	chr10-20854705-20855350	chr1-184871479-184872438	chr8-47494608-47495248	chr13-93939101-93940105	chr19-8997417-8998104	chr16-37851278-37851744
chr9-122216648-122217414	chr7-38111868-38112455	chr19-45304456-45304849	chr17-27293796-27294655	chr6-129510545-129510775	chr8-36828149-36828970	chr3-90586877-90587221	chr13-8839924-8840282
chr13-17859142-17859793	chr9-47444623-47444946	chr2-16450732-16451878	chr14-70439595-70439816	chr14-75410053-75410930	chr1-87879473-87880134	chr4-139705740-139706250	chr5-96911440-96912150
chr14-119918491-119919612	chr16-33576309-33577253	chr5-141542907-141543802	chr12-82255905-82256235	chr5-17271533-17272363	chr17-49477184-49477867	chr1-118751546-118752071	chr14-12132101-12132542
chr9-68760050-68760683	chr4-140504136-140504747	chr5-103606338-103606652	chr16-18135934-18136460	chr9-60395617-60396408	chr18-61054364-61055084	chr6-67534882-67536046	chr5-134373980-134374887
chr4-153288219-153288776	chr4-107156588-107157463	chr15-85295582-85295811	chr10-118629391-118630236	chr17-46876614-46876873	chr11-17603386-17604417	chr3-130290048-130290533	chr5-65731183-65731948
chr9-117783973-117784699	chr1-53995959-53996750	chr14-76828798-76829041	chr1-31033589-31034337	chr17-49779664-49780230	chr4-13241662-13242716	chr9-47357794-47358471	chr19-40647207-40647910
chr7-126460792-126461310	chr19-57436433-57437311	chr14-34442560-34443019	chr5-123359197-123359986	chr11-101277426-101278369	chr3-145798652-145799600	chr7-129984415-129984849	chr11-77764750-77765476
chr17-85872828-85873396	chr7-110989085-110990068	chr9-37053872-37055100	chr1-57742244-57742578	chr14-120002602-120002920	chr3-157104828-157106508	chr7-72905903-72906243	chr19-56264154-56264577
chr17-27131133-27131631	chr3-103419409-103420380	chr14-24222311-24223104	chr6-117612417-117612711	chr14-21613862-21614308	chr8-10005718-10007721	chr1-53845864-53846213	chr7-101465334-101465826
chr4-70536633-70537084	chr18-21374859-21375756	chr18-75040105-75040580	chr18-21059379-21059701	chr6-85252032-85252530	chr3-116080186-116080694	chr8-105045655-105046295	chr14-79511337-79511869
chr8-26364425-26365055	chr16-96362812-96363805	chr10-22821425-22822128	chr11-116674682-116674900	chr19-12550003-12551107	chr10-117471096-117472264	chr12-107771706-107772201	chr6-49017039-49017558
chr15-95481624-95482527	chr14-23957129-23958122	chr8-125604747-125605451	chr16-90412115-90412751	chr4-139966976-139968440	chr17-43758005-43759197	chr4-63032575-63032901	chr4-135911456-135912029
chr17-10766810-10767407	chr19-47997187-47997997	chr2-6164556-6165158	chr15-79285261-79285861	chr8-24483667-24484010	chr18-61665346-61666772	chr3-96098352-96099015	chr3-62374827-62375457
chr3-73932033-73932523	chr2-137437564-137438438	chr1-131431540-131432190	chr13-37919776-37920153	chr7-73756854-73757186	chr12-94070857-94071527	chr18-46324824-46325689	chr12-73574610-73575144
chr8-111516360-111516946	chr1-135793331-135795127	chr3-50272180-50272543	chr5-33723692-33724407	chr1-74342953-74343516	chr14-67476415-67477017	chr15-85519451-85519869	chr11-94570460-94571149
chr1-17655501-17656072	chr5-148825576-148826368	chr9-45944572-45944824	chr1-23755026-23755431	chr11-68555808-68556467	chr1-193539027-193539908	chr8-114881859-114882940	chr2-148141932-148142327
chr6-41025687-41026413	chr4-56828862-56829220	chr1-180509827-180511192	chr12-102535523-102536149	chr17-15918311-15919268	chr2-20443696-20444585	chr8-106619482-106620008	chr9-117859397-117860116
chr6-82510429-82511299	chr9-32646147-32647355	chr8-12354378-12354909	chr18-61959306-61959931	chr8-77132689-77133245	chr5-44543108-44544239	chr12-3352242-3352604	chr11-72469051-72469617
chr14-58488472-58489209	chr4-74612593-74613494	chr8-77958980-77959390	chr18-70566345-70566706	chr8-26824179-26824743	chr3-75868771-75869390	chr4-118543011-118544528	chr15-38383843-38385284
chr12-105270956-105271898	chr10-121872925-121873709	chr4-152107295-152108566	chr1-133451933-133452907	chr18-81001770-81002880	chr7-71540902-71542042	chr13-15618168-15618661	chr5-75835166-75836035
chr5-27908303-27909103	chr2-157693614-157693920	chr7-100911157-100911617	chr13-103940637-103941178	chr14-29584985-29585511	chr6-111918027-111918732	chr13-53720834-53721832	chr3-90451373-90451650
chr3-25019841-25020400	chr17-15145253-15145941	chr15-97695932-97696199	chr5-83238770-83239475	chr18-88441432-88442548	chr11-44219376-44220375	chr8-23166478-23167083	chr15-35806603-35807283
chr18-45945681-45946875	chr4-122831833-122832233	chr1-132376580-132376885	chr18-74089145-74089386	chr7-134550359-134550763	chr5-131257302-131258061	chr6-140569947-140570545	chr6-88147297-88148036
chr3-97937220-97937908	chr12-29015264-29015901	chr7-129514561-129514899	chr2-143681985-143682652	chr9-31130557-31132050	chr2-152639448-152640309	chr7-144266471-144267653	chr7-19477808-19478354
chr2-142169497-142170254	chr3-97363135-97364012	chr18-65439852-65440063	chr13-52890185-52890741	chr7-19796236-19797699	chr5-46572889-46573584	chr11-103686716-103687191	chr18-39119767-39120577
chr3-105099420-105100568	chr5-113788652-113789742	chr4-36064735-36065082	chr10-86057705-86058035	chr7-112831007-112831346	chr2-69054263-69054728	chr9-114502640-114503090	chr2-163735760-163736387
chr16-36739344-36740019	chr10-99451818-99452577	chr6-82458954-82459344	chr9-119191999-119192878	chr2-156951158-156951880	chr14-29861579-29862329	chr5-136608613-136609233	chr6-4009525-4009917
chr2-115685185-115685637	chr16-11692513-11693136	chr13-34110999-34111387	chr10-84885872-84887333	chr11-87577516-87579006	chr9-102977788-102978537	chr8-117536530-117537436	chr9-102310284-102310889
chr11-34349256-34350493	chr4-138879291-138879632	chr17-42916842-42917154	chr2-130814467-130814868	chr15-76881114-76881458	chr9-83605106-83606632	chr10-84554288-84555006	chr7-15954784-15955840
chr19-29877261-29878442	chr14-12161592-12162843	chr10-41706902-41707418	chr2-159068281-159069567	chr6-17876034-17876293	chr15-100428254-100428725	chr6-94203543-94204172	chr15-99449081-99449757
chr5-143345975-143347237	chr5-13690823-13692135	chr4-133292421-133293821	chr13-60497402-60498340	chr10-116266899-116267913	chr5-74455622-74456211	chr12-33612296-33612722	chr13-43236656-43237001
chr2-172934899-172935298	chr3-104732550-104733376	chr2-71988417-71988942	chr3-133722369-133723273	chr4-151676907-151677230	chr2-119304769-119305506	chr4-11370548-11371002	chr13-81331827-81332550
chr12-58067283-58068148	chr10-117207984-117208446	chr9-118937580-118937828	chr4-10924185-10924464	chr1-171262472-171263932	chr8-78022953-78024210	chr1-172349842-172350967	chr2-28963571-28963862
chr15-6500663-6501268	chr9-62513103-62514321	chr19-8911874-8912076	chr4-141053169-141054203	chr5-139020526-139020930	chr16-71851449-71852676	chr10-77142276-77142600	chr3-121900092-121900798
chr4-132037919-132038508	chr10-89154516-89156287	chr3-10081972-10082452	chr14-55845941-55846323	chr16-50125566-50125917	chr3-90605992-90606513	chr8-125909472-125911497	chr13-35188928-35189728
chr3-152854905-152855749	chr15-67971584-67972828	chr8-74831295-74832180	chr6-51541473-51541719	chr17-31965273-31966023	chr14-29174521-29175099	chr1-138083416-138084408	chr9-37400581-37400964
chr7-24389501-24390105	chr15-88314840-88315557	chr4-109017389-109017661	chr9-66736521-66736831	chr17-8843756-8844258	chr7-82533659-82534652	chr5-72674539-72675465	chr9-32525784-32526180
chr2-128363741-128364555	chr7-145129676-145130366	chr3-102736503-102736836	chr10-44863992-44865164	chr13-18867952-18869037	chr2-118727958-118729154	chr18-50097288-50097962	chr15-99326391-99326791
chr7-76321430-76322511	chr11-72566864-72567354	chr12-90132130-90132915	chr12-75472716-75473409	chr11-8634474-8635373	chr4-156059050-156060233	chr14-115360673-115361097	chr3-151424184-151424817
chr5-134445219-134446413	chr7-112320233-112320700	chr4-129112778-129113468	chrX-41562312-41562938	chr11-102449344-102449799	chr5-111154274-111155143	chr1-90962423-90963459	chr11-106736976-106737730
chr2-101815166-101815891	chr6-86252186-86252998	chr18-11810931-11811152	chr18-65071952-65072475	chr7-34805031-34805410	chr13-95764725-95765511	chr3-131573585-131574138	chr17-43366496-43366803
chr7-28196361-28197134	chr11-43482962-43483834	chr8-77431434-77431702	chr8-125781953-125782552	chr18-80804577-80805172	chr12-80238164-80238923	chr5-139317120-139318019	chr2-148133689-148134226
chr1-14344334-14345463	chr9-41860280-41861475	chr2-92649095-92649611	chr15-73118658-73118930	chr1-164703075-164704038	chr9-118688761-118689461	chr5-124046897-124047363	chr8-118394898-118395536
chr8-78727359-78728763	chr10-41930972-41931403	chr4-49250942-49251567	chr14-118807709-118808087	chr4-107360505-107361028	chr7-96491701-96492413	chr4-138995487-138996016	chr10-21636610-21637140
chr2-102814954-102815929	chr8-126698683-126699884	chr15-7726722-7727384	chr11-84959157-84960161	chr1-135258141-135259432	chr5-75544417-75545644	chr5-103735188-103735768	chr1-39735716-39736636
chr9-29731440-29732134	chr7-70795715-70796941	chr1-171379787-171380583	chr19-28520696-28521165	chr7-137552187-137553182	chr12-71373299-71374144	chr1-171370121-171370612	chr15-77245318-77246266
chr17-30160742-30161497	chr19-44849218-44849987	chr18-67460742-67461167	chr13-96570491-96571285	chr4-98508511-98509231	chr2-137634592-137635884	chr4-150825413-150825900	chr9-90226512-90227406
chr10-75156750-75157438	chr11-81947910-81948498	chr4-134326985-134327485	chr1-152446013-152446503	chr16-57397436-57397799	chr15-103018532-103019009	chr9-70888502-70888879	chr7-141096683-141097061
chr9-68805552-68806235	chr3-146628338-146629215	chr2-117381218-117381803	chr1-152612496-152613030	chr5-52975420-52976101	chr7-143015619-143017187	chr11-95707747-95708448	chr16-10737462-10738039
chr13-54806297-54806930	chr10-24357425-24358227	chr2-45067156-45067485	chr10-79815667-79816054	chr10-95842623-95843515	chr12-39873224-39874595	chr10-105579287-105579552	chr7-19744657-19745066
chr15-87290833-87292317	chr7-143388430-143390143	chr9-62476845-62477562	chr8-15030478-15030903	chr2-11363074-11363668	chr15-59776998-59777953	chr6-67532717-67533461	chr10-99747754-99748423
chr11-49485760-49486506	chr7-78185032-78186371	chr2-73618552-73618957	chr11-35449268-35449483	chr15-91017173-91018066	chr2-72673390-72674656	chr3-16097092-16097865	chr17-10040537-10041405
chr4-43074787-43075295	chr2-79601484-79602770	chr2-29245236-29245757	chr4-105076150-105076495	chr4-114377582-114378234	chr2-178454145-178455668	chr7-79631813-79632376	chr2-32078521-32078835
chr9-46625849-46626415	chr11-85832059-85833017	chr19-20603936-20604162	chr7-35415842-35416428	chr15-25913479-25914131	chr12-33804214-33804911	chr4-137164047-137165370	chr1-62724375-62724834
chr1-90161990-90163565	chr17-49229265-49229685	chr1-119638684-119638892	chr19-42054178-42054643	chr8-95907793-95908408	chr2-19406310-19407104	chr10-32984780-32985227	chr3-88630946-88631282
chr4-154746404-154747334	chr7-125038688-125039419	chr9-62510440-62510888	chr1-15610490-15610900	chr11-32012314-32013312	chr3-63772641-63773349	chr1-193169957-193170172	chr2-158722733-158723608
chr14-66724518-66725484	chr14-98071563-98072236	chr17-56780398-56780940	chr1-66831704-66832498	chr17-66817099-66817692	chr11-111132880-111133711	chr12-86867302-86868133	chr19-40636901-40637457
chr8-61996730-61997465	chr17-87200654-87201289	chr2-168096725-168097079	chr2-93452578-93452833	chr9-27423484-27423976	chr4-4536745-4537601	chr8-90058437-90059159	chr13-10109525-10110154
chr7-115252069-115252992	chr11-58969675-58970143	chr8-121241539-121243053	chr1-194077351-194077791	chr1-135248302-135248902	chr17-44597922-44598581	chr9-13525038-13526190	chr11-75935716-75936196
chr14-32073639-32074277	chr11-88799227-88800099	chr11-94231804-94232074	chr11-89734139-89734656	chr14-103446553-103447014	chr6-24347410-24348908	chr2-172484704-172485363	chr2-153065703-153066072
chr4-125921421-125922787	chr11-58297311-58297737	chr13-69331536-69331975	chr6-121371214-121371526	chr17-85043329-85043825	chr18-83634007-83635066	chr8-94980140-94980489	chr6-88152081-88152480
chr9-15964089-15964983	chr11-57817237-57817800	chr9-34695011-34695954	chr5-45435906-45436244	chr8-110717949-110718223	chrX-10422335-10423317	chr2-76563753-76564290	chr4-123792560-123793004
chr3-141718749-141719768	chr12-112389429-112389938	chr1-19899327-19899774	chr12-7200826-7201237	chr15-99035411-99035755	chr3-108759372-108760301	chr3-121852028-121852768	chr15-36455068-36455623
chr11-96396616-96397651	chr12-103202468-103203267	chr6-137279593-137279802	chr10-30745238-30745982	chr18-20642785-20643206	chr8-44708423-44709714	chr11-55553707-55554205	chr14-63908158-63908932
chr9-114890156-114890975	chr3-85232544-85233196	chr19-58866634-58867245	chr17-43503945-43505072	chr16-91585616-91585966	chr1-192822354-192823929	chr10-95799700-95800047	chr8-122517342-122518242
chr18-82888134-82889379	chr18-25652830-25653797	chr9-60826691-60826979	chr5-144098303-144098822	chr2-58747478-58748213	chr10-22915678-22916299	chr2-131224871-131225805	chr3-52955245-52956123
chr12-10425844-10426895	chr3-135628530-135629208	chr8-111155735-111155989	chr13-51152936-51153996	chr5-114588946-114589670	chr4-124989458-124990443	chr10-128110880-128111759	chr2-75021634-75022162
chr2-105235362-105235990	chr9-108238499-108239351	chr3-41605713-41605918	chr4-9551126-9552150	chr9-71360581-71361005	chr15-78735216-78737304	chr4-8206839-8207437	chr7-142666677-142667109
chr18-31217470-31218225	chr6-87185549-87185905	chr4-119389030-119389653	chr6-91690413-91691030	chr5-118051997-118052574	chr16-41936642-41938102	chr6-129349432-129350191	chr18-63324399-63325119
chr5-114720551-114721279	chr12-12746693-12747333	chr18-53793407-53793958	chr2-31719304-31719781	chr18-80976317-80976539	chr8-114017788-114018879	chr6-94880950-94881457	chr4-123633311-123634134
chr15-98601386-98601928	chr6-114336052-114337229	chr19-46727837-46728507	chr3-97818485-97819056	chr9-21203960-21205417	chr13-73691628-73693132	chr8-126026386-126026964	chr1-82798215-82798656
chr3-138270324-138271131	chr10-50833531-50834799	chr17-7271469-7271888	chr13-99048596-99049089	chr13-108323890-108324523	chr10-5139081-5140231	chr7-121734020-121734966	chr3-108435655-108435937
chr2-35427448-35427885	chr12-112038807-112039324	chr19-24469055-24469617	chr3-27557119-27557952	chr5-64422638-64423676	chr12-96322824-96323676	chr9-45203791-45204255	chr1-159064957-159065417
chr9-12492851-12493503	chr18-61373870-61374542	chr17-45118900-45119936	chr4-49549387-49549694	chr11-88689891-88690348	chr12-31026263-31027406	chr9-14676062-14676724	chr11-49613334-49613742
chr5-139682385-139683568	chr5-131584144-131584753	chr9-120764529-120765552	chr2-126540304-126540809	chr11-101189284-101190365	chr6-137109971-137110955	chr11-72473508-72473773	chr11-3418688-3419296
chr4-140549751-140550589	chr11-100520624-100521275	chr7-56089034-56089400	chr7-84245786-84246559	chr3-37906758-37908145	chr14-68934499-68935730	chr6-106891874-106892383	chr7-100136990-100137489
chr10-90851880-90853068	chr4-124989458-124990443	chr11-88470411-88470680	chr16-18411808-18412221	chr19-59685545-59686643	chr13-44502943-44503897	chr18-53249982-53250683	chr12-117750761-117752108
chr4-117601174-117601797	chr7-51754121-51754950	chr15-25876484-25877653	chr14-14100810-14101096	chr16-58481102-58481908	chr5-4560397-4562025	chr18-73023032-73023534	chr7-80044146-80044628
chr6-50835890-50836720	chr18-23040866-23042184	chr13-35029454-35030215	chr4-100011611-100011956	chr17-27040111-27040725	chr4-96330054-96331717	chr12-80103253-80104118	chr2-163082514-163083088
chr5-101816627-101817395	chr3-98197671-98198769	chr15-4790215-4790806	chr8-96868174-96869069	chr12-109501008-109501321	chr12-83268305-83268933	chr4-99141554-99141953	chr13-60897281-60897807
chr8-89107219-89108833	chr7-34750364-34750898	chr16-8595376-8595731	chr2-4531871-4532150	chr1-35995851-35996367	chr9-60477952-60479192	chr4-154299411-154300334	chr5-147725032-147726653
chr1-72400748-72402164	chr11-26489354-26490562	chr9-60637086-60637398	chr19-32359079-32359407	chr4-132517876-132518435	chr14-102721542-102723076	chr1-20617659-20618473	chr5-147630454-147631224
chr3-148335714-148337081	chr11-62584341-62585025	chr11-85832059-85833017	chr18-6989079-6989874	chr8-35624856-35625521	chr10-78104422-78105198	chr3-51578030-51578685	chr8-11399687-11399972
chr10-42995247-42995906	chr2-92491866-92492388	chr6-87257902-87258222	chr6-142161196-142161503	chr8-61056952-61057422	chr7-98572205-98573835	chr13-43292874-43293204	chr2-4570259-4570920
chr13-25988938-25989700	chr1-133278503-133278938	chr7-30009443-30009998	chr5-18153671-18154007	chr16-58623018-58623341	chr7-124593345-124594097	chr8-87237205-87237655	chr11-118479842-118480069
chr1-34032924-34033625	chr3-131214015-131214527	chr11-66046461-66047226	chr1-189498947-189499511	chr2-118669184-118669613	chr6-144780038-144780808	chr10-83984937-83985631	chr12-112184290-112184803
chr14-71808199-71809084	chr2-178611810-178612253	chr8-75088985-75090007	chr7-123184950-123185194	chr1-168026310-168026845	chr8-103808114-103809465	chr16-93911863-93912601	chr18-61767672-61768457
chr14-119981280-119981724	chr17-45936511-45937000	chr3-127826518-127827554	chr15-12373994-12374324	chr1-20617659-20618473	chr3-37585795-37587787	chr6-49656253-49657221	chr10-8070453-8070972
chr5-67558517-67559407	chr9-49110335-49111350	chr8-11043617-11045094	chr5-149322484-149323194	chr2-157957510-157958299	chr15-26799341-26799927	chr1-87252181-87252548	chr12-117458124-117458864
chr9-70379514-70380006	chr17-66412013-66412856	chr12-83495650-83496229	chr5-17276614-17277472	chr3-155578857-155579574	chr12-82441085-82441864	chr1-34722702-34723148	chr2-138193445-138193880
chr2-113333166-113334473	chr9-66276624-66277499	chr3-129321442-129322144	chr17-31445084-31445676	chr4-152107295-152108566	chr13-38295965-38296923	chr13-73290053-73290684	chr4-144898291-144898590
chr8-26324279-26324969	chr11-88421098-88421530	chr7-66528841-66529242	chr9-114416489-114417275	chr8-27106407-27107627	chr8-102596230-102597073	chr7-144563573-144564094	chr14-34215527-34216034
chr5-47556628-47557505	chr18-78488512-78489221	chr8-3400450-3400923	chr8-70665502-70665879	chr5-37365763-37366214	chr6-92850166-92850740	chr10-7258452-7258972	chr12-75922805-75923238
chr15-8854233-8854795	chr8-78022953-78024210	chr1-120223574-120223940	chr6-54319069-54319586	chr1-41889041-41889415	chr2-12033242-12034411	chr13-113602827-113603379	chr5-104149182-104149759
chr14-32428890-32429732	chr11-85712722-85714048	chr1-88738964-88739163	chr2-113049810-113050228	chr3-34485451-34486255	chr19-42724985-42726425	chr3-93108182-93108562	chr16-87128153-87128733
chr18-33855823-33856545	chr13-108839118-108839685	chr5-136522620-136523477	chr13-51818339-51818981	chr13-114679949-114680795	chr9-77856131-77856646	chr4-82447023-82447711	chr18-3840641-3841499
chr3-62440407-62440920	chrX-76077518-76078163	chr18-42166676-42166912	chr6-139946984-139947780	chr4-144999229-145000499	chr4-71130907-71131893	chr5-28463169-28464075	chr1-105199289-105199657
chr7-46316634-46317424	chr4-135553522-135553828	chr11-116472323-116472589	chr19-24977947-24978387	chr19-55018262-55019249	chr1-51538830-51540092	chr17-57061965-57062672	chr17-25067340-25067663
chr1-78114637-78115200	chr9-14641394-14643000	chr6-70371726-70372103	chr16-95700137-95700512	chr2-70066259-70067084	chr1-134518562-134519152	chr5-30849983-30850616	chr12-117763194-117763583
chr7-49842482-49843916	chr15-85996071-85996773	chr17-86236993-86237192	chr3-108067476-108067839	chr14-44833114-44834403	chr14-23493863-23494640	chr3-93107432-93108044	chr8-47380026-47380537
chr13-42773797-42774556	chr7-129440519-129440918	chr8-63262521-63262720	chr15-55042233-55042831	chr9-121312311-121312700	chr1-77802747-77803681	chr15-73359696-73360610	chr1-105980736-105981512
chr7-49152049-49153050	chr18-33377494-33378723	chr1-181009832-181011191	chr1-25022956-25023450	chr2-93442999-93443404	chr3-53293885-53294357	chr12-52247195-52247956	chr16-45757401-45757877
chr7-139797157-139798199	chr14-65684158-65684633	chr4-98340050-98340287	chr8-29766293-29766796	chr11-117845089-117845360	chr15-11664486-11665384	chr18-20773270-20773888	chr16-49800215-49800597
chr2-139590784-139591658	chr1-45904968-45905878	chr19-14502210-14502837	chr13-101274360-101275040	chr14-28652980-28653870	chr8-23453669-23454419	chr11-103739016-103739447	chr11-106535853-106536799
chr19-38282256-38282986	chr13-99237801-99239701	chr13-32493328-32494191	chr4-81276351-81276701	chr17-73071644-73072903	chr5-125487083-125488396	chr15-11539291-11539975	chr2-152155285-152156350
chr5-131094724-131095877	chr5-117686465-117686768	chr12-86692862-86693328	chr2-11257142-11257809	chr16-17830368-17830659	chr1-30216443-30217289	chr12-76502958-76503484	chr12-86687683-86688351
chr3-19481238-19482400	chr4-114711598-114712831	chr3-68544800-68545164	chr18-67765157-67765651	chr14-9467774-9468485	chr2-24474996-24475941	chr7-121782228-121782881	chr8-11322785-11323030
chr4-156059050-156060233	chr5-74904967-74906301	chr2-77777380-77778420	chr15-80191526-80191971	chr17-72687866-72688248	chr5-100258966-100260394	chr4-7143576-7144757	chr2-160741574-160741907
chr19-7135182-7136335	chr2-84704344-84704692	chr10-5179576-5180170	chr13-19364156-19364685	chr5-141379915-141381152	chr15-32881369-32882540	chr6-94998875-94999846	chr2-72069967-72070652
chr4-63426055-63426737	chr7-71187874-71188638	chr9-63610807-63611482	chr10-81392677-81393105	chr5-90639999-90641459	chr14-117331966-117332758	chr10-119006817-119007174	chr17-30973285-30973685
chr3-80120202-80120703	chr11-107325808-107326531	chr18-77821646-77822195	chr11-115177383-115178158	chr19-26933907-26934673	chr9-69457658-69458510	chr16-48603471-48604206	chr10-120685944-120686619
chr3-21895486-21896048	chr5-67348700-67349400	chr13-44501680-44502284	chr5-88569572-88569839	chr14-12422902-12423601	chr7-40622410-40623303	chr11-46734458-46735053	chr18-83740420-83740862
chr1-180999345-181001203	chr4-139975732-139976159	chr5-96719168-96719581	chr2-127416775-127417047	chr16-38916078-38916607	chr3-37874842-37876394	chr12-107934697-107935282	chr2-30242510-30243010
chr15-25645979-25646259	chr2-66040766-66041669	chr2-92831767-92832077	chr1-177458579-177459180	chr1-51719968-51720632	chr9-43210117-43211449	chr12-12508869-12509570	chr4-155164346-155164976
chr5-26512922-26513662	chr14-70316931-70318534	chr5-72933556-72934018	chr4-132517876-132518435	chr8-47970245-47971282	chr15-24969349-24969905	chr16-31926136-31926834	chr4-120959156-120959664
chr10-66919903-66921992	chr12-45745622-45746039	chr15-80332672-80332898	chr9-46207109-46207452	chr2-92841606-92841929	chr17-42908644-42909822	chr9-62018293-62018773	chr1-73188687-73189144
chr9-102865674-102867158	chr9-107983300-107983884	chr5-124350951-124351446	chr7-135521619-135522337	chr4-106490458-106490887	chr11-50621981-50622826	chr14-105802618-105803664	chr4-134256377-134256867
chr8-105508723-105509152	chr17-46104192-46105084	chr6-147672401-147672752	chr4-41045348-41045575	chr2-154651360-154651694	chr1-45100801-45101873	chr7-65213122-65213821	chr9-102777503-102778596
chr6-47366075-47366779	chr12-70208041-70208569	chr10-8804325-8804633	chr7-30493293-30493867	chr17-73390150-73390935	chr11-8781329-8781925	chr6-37216342-37216751	chr9-102791792-102792379
chr6-112879846-112880657	chr5-103336494-103337440	chr19-16598581-16600023	chr14-115350944-115351313	chr15-60839433-60840415	chr4-155360914-155361981	chr3-125463561-125464048	chr10-77613341-77613863
chr12-10127889-10129147	chr14-76532668-76533854	chr3-27987872-27988488	chr10-126003904-126004184	chr15-88851140-88852063	chr13-104560437-104561117	chr10-91952928-91953461	chr19-46454979-46455436
chr7-135134339-135135021	chr5-63936587-63937225	chr1-21052532-21052985	chr4-111898548-111898958	chr2-162905906-162906446	chr9-65550771-65551407	chr8-94976614-94977535	chr11-117101610-117101934
chr11-4780728-4781208	chr18-34159858-34160264	chr3-94499966-94500202	chr4-98960144-98960590	chr11-116098452-116099286	chr1-60777994-60778963	chr18-32152941-32153899	chr1-191556982-191557454
chr16-95893490-95894345	chr19-48371509-48372459	chr6-144647845-144648638	chr18-33987444-33988412	chr5-107087191-107088774	chr7-75790842-75791498	chr11-42939166-42939583	chr12-72332361-72332929
chr4-41664555-41665873	chr9-77479735-77480313	chr5-101162789-101163480	chr10-100476786-100477222	chr7-34569829-34571605	chr15-90810146-90810778	chr9-31176349-31176707	chr8-36527621-36528868
chr1-75532317-75533034	chr5-119399862-119401069	chr19-16959551-16959867	chr13-118658535-118659045	chr8-94976614-94977535	chr11-44932784-44933522	chr1-171477840-171478635	chr15-55844567-55844988
chr19-44500023-44500812	chr17-84257645-84258545	chr9-83582586-83583040	chr3-116203974-116204481	chr11-101362130-101362677	chr5-67579516-67580539	chr10-17569253-17570094	chr10-93376259-93376829
chr7-49540079-49540703	chr8-25543109-25543921	chr4-15213003-15213769	chr1-72287945-72288300	chr8-36109829-36110291	chr11-94935966-94936326	chr9-54566666-54567252	chr16-38651593-38652192
chr13-30454968-30455662	chr4-131655958-131656443	chr6-148858637-148858843	chr2-71607624-71608215	chr8-71602142-71603510	chr7-142481128-142482517	chr11-83816940-83817974	chr9-95149217-95149712
chr10-92511391-92512324	chr5-133341769-133342413	chr7-29470922-29471616	chr3-108476664-108477409	chr18-11621087-11621401	chr18-47960217-47960719	chr6-127374274-127375142	chr12-17439886-17440843
chr2-69639667-69640935	chr12-100482044-100483022	chr15-77760227-77760568	chr11-20136110-20136657	chr6-129510067-129510399	chr7-138567061-138567872	chr5-64626315-64626753	chr5-124715028-124715619
chr2-112359533-112361090	chr4-99310864-99311786	chr7-107516722-107517294	chr15-25826335-25826976	chr11-31733901-31734524	chr17-90382129-90383362	chr16-45471597-45472125	chr2-71670828-71671197
chr1-15925683-15927425	chr17-72563064-72563989	chr4-114672181-114672808	chr14-99393568-99394002	chr4-99141554-99141953	chr5-143654502-143655689	chr3-98098673-98099041	chr8-72131239-72131506
chr4-81005386-81006329	chr1-88094562-88095622	chr8-8809757-8810628	chr18-64918347-64918600	chr8-91140827-91141104	chr17-64676698-64677482	chr11-59458739-59459445	chr5-125319048-125319463
chr13-94083105-94083660	chr11-72400896-72402418	chr18-66243169-66243822	chr1-171991909-171992467	chr8-127405490-127406238	chr17-45868994-45869741	chr15-77857514-77858432	chr18-33907882-33908518
chr13-113815546-113816292	chr13-51279454-51280685	chr6-31627803-31628202	chr6-24262581-24262960	chr5-121118054-121118890	chr13-102589441-102590443	chr13-15672572-15672992	chr5-45563880-45564467
chr1-182465133-182466397	chr2-137073670-137074664	chr4-129129165-129129584	chr18-49319789-49320319	chr19-33271321-33272016	chr11-45084161-45085063	chr7-117505775-117506086	chr3-52404529-52405027
chr11-116621243-116622068	chr13-83914581-83914986	chr17-29302216-29302499	chr3-146782447-146782857	chr2-134844388-134845648	chr10-17212944-17213984	chr2-128521635-128522312	chr9-31253247-31254137
chr19-59917617-59918268	chr16-29826763-29827309	chr4-150056513-150056769	chr1-153501632-153502312	chr2-12019435-12020062	chr19-28743221-28743850	chr2-9094795-9095449	chr10-5593401-5593889
chr6-30903692-30904415	chr1-127307416-127307945	chr2-33575334-33575841	chr7-141094720-141095084	chr16-11365410-11366223	chr11-8779236-8779799	chr7-127925145-127925698	chr4-98091247-98091731
chr14-25497565-25498008	chr1-155051173-155052104	chr15-12718684-12719170	chr12-73094278-73094944	chr11-30230180-30230899	chr1-151863071-151864100	chr7-78145245-78145765	chr5-66469650-66470090
chr7-66924050-66924553	chr11-4197274-4198198	chr2-70802668-70802934	chr1-158617951-158618284	chr6-134802440-134803107	chr13-59176144-59177624	chr8-91715553-91716199	chr18-5125120-5125669
chr5-73259775-73260079	chr2-128714424-128715381	chr13-58935835-58936629	chr3-133241638-133242281	chr8-125994971-125995967	chr1-17601242-17602065	chr5-148443244-148444147	chr15-85220944-85221872
chr9-104304308-104305574	chr1-132125014-132125682	chr4-124569438-124569807	chr6-124481426-124482042	chr2-135968096-135968519	chr5-4857955-4858677	chr11-85792477-85793182	chr2-115402109-115402654
chr5-117909375-117910154	chr13-95646572-95647621	chr8-105594845-105595169	chr3-146443404-146443713	chr8-54518605-54519389	chr7-73666956-73667617	chr14-76787552-76787953	chr16-4436751-4437139
chr16-6889106-6889723	chr17-27435774-27436311	chr9-119409049-119409611	chr9-40466822-40467237	chr8-109530923-109531478	chr7-36786556-36787504	chr17-47452801-47453195	chr8-47461515-47461960
chr6-88791929-88792880	chr6-133872193-133873157	chr15-95216618-95217616	chr13-52912484-52912906	chr4-32195559-32196996	chr2-131118822-131119379	chr5-140123714-140124253	chr4-131721852-131722909
chr15-7601423-7602165	chr7-49941815-49942807	chr4-65235555-65235773	chr3-89300097-89300383	chr12-73441368-73441646	chr16-44270441-44271026	chr5-9627198-9628024	chr10-30627451-30627794
chr5-147870032-147870657	chr8-15273700-15274112	chr10-110022040-110022587	chr1-93521501-93521840	chr9-119844672-119844901	chr10-37249935-37251299	chr11-115173898-115174307	chr15-38378113-38378433
chr15-27435094-27435823	chr11-87748514-87749926	chr9-77461338-77462047	chr13-58123028-58123662	chr12-25533678-25534933	chr5-43588762-43589676	chr7-130134541-130135412	chr11-29839784-29840227
chr16-65083461-65084140	chr2-113076192-113076768	chr11-110347139-110347394	chr7-143977100-143979600	chr9-49125526-49126123	chr14-121414420-121415254	chr18-34286206-34287165	chr5-44764829-44765279
chr18-5340348-5341679	chr17-70780776-70781834	chr10-119064998-119065764	chr2-60716573-60716804	chr3-32471092-32471510	chr6-80760282-80761146	chr19-58405656-58406479	chr17-34563940-34565248
chr5-115393996-115394819	chr5-36067510-36068138	chr15-25826335-25826976	chr13-60608329-60609061	chr4-149740339-149740538	chr4-69459671-69460651	chr6-72677070-72677839	chr16-31027612-31027964
chr10-69118747-69119444	chr5-128683940-128685582	chr18-38686865-38687157	chr2-174427704-174428420	chr2-22047362-22047856	chr3-49946615-49947307	chr2-50100186-50100916	chr9-52013803-52014513
chr10-69193673-69194225	chr16-18789529-18789856	chr3-55465849-55466424	chr7-118726835-118727386	chr5-112481660-112482276	chr7-96813005-96813930	chr6-116716461-116717132	chr12-58268069-58269440
chr2-31201719-31203334	chr14-31226833-31227411	chr10-61357633-61358013	chr6-34171803-34172322	chr5-47985049-47985658	chr13-113581892-113582357	chr15-59010558-59010976	chr11-12335943-12336545
chr11-11844076-11845016	chr10-66919903-66921992	chr11-85541440-85541639	chr8-117742425-117742992	chr1-90962423-90963459	chr4-85883753-85884576	chr8-35723610-35724480	chr4-57675123-57676086
chr10-7250040-7250935	chr1-186347160-186348051	chr9-113342421-113343071	chr7-128627747-128627959	chr12-76572332-76573256	chr14-23014569-23016493	chr9-21988373-21990182	chr16-32124563-32125277
chr15-7838406-7839285	chr17-47295193-47296039	chr1-166043803-166044077	chr9-63391298-63391602	chr19-25297279-25297630	chr17-88628871-88629710	chr3-126044330-126044742	chr5-137087349-137087751
chr4-63171142-63172890	chr5-52552378-52552801	chr5-142340303-142340677	chr14-121145273-121146020	chr7-98158410-98158866	chr11-32100903-32101895	chr1-189867056-189867862	chr1-154791438-154792028
chr3-130053310-130054004	chr1-78363959-78364873	chr9-58707744-58708008	chr6-137570642-137571424	chr6-120790728-120791240	chr5-118960360-118962151	chr14-27071943-27072329	chr14-69088415-69089710
chr6-30169134-30169471	chr5-125140196-125141790	chr7-138357516-138357760	chr8-111709261-111709598	chr19-38348015-38348748	chr1-169229792-169230559	chr2-75123020-75123482	chr6-31584823-31585476
chr11-19610402-19611074	chr2-173351586-173352950	chr3-67867112-67868170	chr15-41710405-41710731	chr3-150352192-150352600	chr13-31667887-31668795	chr10-86015543-86016111	chr3-21530636-21531280
chr11-78528591-78529340	chr10-61787977-61788287	chr9-21752277-21752763	chr8-70723283-70724231	chr2-9573946-9574711	chr4-144947732-144948472	chr3-24782810-24783824	chr10-18429921-18430515
chr2-84362792-84363729	chr7-112892549-112892924	chr9-75495341-75496327	chr10-122343164-122343866	chr1-65129634-65130585	chr3-22437815-22438790	chr19-24183698-24184355	chr1-82974059-82974701
chr4-103409905-103410987	chr5-126332517-126333570	chr17-10360518-10361109	chr1-130822007-130822546	chr2-26481997-26482603	chr18-58741886-58742758	chr4-134975025-134975779	chr10-54117609-54118159
chr13-28873687-28874763	chr5-114961545-114962451	chr11-65644475-65644806	chr11-57998718-57999361	chr18-65025424-65026322	chr14-22750444-22751750	chr8-45355919-45356415	chr15-59052939-59053312
chr13-60172164-60172799	chr15-25648243-25648581	chr2-179645652-179645905	chr15-75240553-75240987	chr5-43263925-43264296	chr3-83374093-83375308	chr3-132808007-132808798	chr2-148443142-148443778
chr4-154386706-154387171	chr11-19349838-19351322	chr1-179609771-179610290	chr3-79126729-79127170	chr8-120264671-120265855	chr9-83349224-83351034	chr2-32972701-32973145	chr13-63642436-63643714
chr17-43557395-43558095	chr13-24866562-24867403	chr2-69264108-69264778	chr7-75480728-75481060	chr17-15895921-15896708	chr8-128679704-128680285	chr9-61377638-61377985	chr11-79213737-79214515
chr7-66960123-66961055	chr12-80280927-80281595	chr7-107752114-107752378	chr3-122206183-122206876	chr3-138041650-138042214	chr7-90335411-90336286	chr1-193510010-193510496	chr5-24919157-24919530
chr6-53615417-53616158	chr1-163992427-163992719	chr4-107467879-107468648	chr15-25913479-25914131	chr10-64870739-64871167	chr18-47961377-47961956	chr14-24179530-24179847	chr16-72913123-72913637
chr2-179824766-179825620	chr11-63777842-63778231	chr13-25069656-25070212	chr2-152543403-152543835	chr9-32671807-32673111	chr14-67074133-67074599	chr1-179836533-179837384	chr3-12151231-12151650
chr4-43541985-43542508	chr17-79714965-79716164	chr2-63701974-63703076	chr11-8634474-8635373	chr3-120970865-120971442	chr6-50972928-50973532	chr2-20547040-20548032	chr2-31169094-31169345
chr8-12822427-12823356	chr7-135860467-135861807	chr16-35051029-35051475	chr19-40487403-40487796	chr2-59784307-59784724	chr1-90908927-90910158	chr7-30892415-30893404	chr3-89843053-89843645
chr14-76281623-76282492	chr4-97050742-97051173	chr10-61285154-61285873	chr7-68072590-68072860	chr19-55537478-55538119	chr11-65645901-65646651	chr8-3579327-3579745	chr6-136930546-136931159
chr9-70863006-70863709	chr13-102392436-102393839	chr13-102753718-102754067	chr7-92258441-92258986	chr6-38071967-38072727	chr18-79466798-79467848	chr5-48462078-48462622	chr1-62664801-62665591
chr17-23683252-23684886	chr17-29736419-29736948	chr11-117566058-117566395	chr5-140350843-140351076	chr5-103836218-103836880	chr11-46064725-46066066	chr4-140636286-140636902	chr12-17444355-17444743
chr9-100271131-100271854	chr1-87300419-87301141	chr1-36352410-36352627	chr1-88398982-88399624	chr11-112588118-112588728	chr9-21203960-21205417	chr6-52225757-52227083	chr2-135258998-135259492
chr12-79455454-79456484	chr5-139640581-139641428	chr2-160202039-160202299	chr8-12409829-12410358	chr5-140225817-140226298	chr1-92680568-92681491	chr19-25221827-25222796	chr5-44086775-44087545
chr2-13233792-13234439	chr8-90741043-90741950	chr6-28706826-28707232	chr16-45951748-45952905	chr3-68460672-68461022	chr6-53496113-53497115	chr13-98699157-98699645	chr9-14608469-14608907
chr14-36288401-36289344	chr5-36373040-36373854	chr14-93734104-93734936	chr4-49485526-49485766	chr2-143889815-143890376	chr6-51332892-51334700	chr7-66779977-66780857	chr11-30166199-30166704
chr6-51744389-51744883	chr2-66464791-66466181	chr14-68355421-68355826	chr8-91448812-91449194	chr7-101393514-101394874	chr2-167172951-167173460	chr3-100855943-100856753	chr6-37732366-37732774
chr9-83320725-83321346	chr11-52420426-52421903	chr10-9005324-9005874	chr1-155777475-155778081	chr16-21567086-21567426	chr14-34540368-34541311	chr19-56668968-56669526	chr14-121986110-121986313
chr3-135037459-135037871	chr17-82947871-82948557	chr6-70709180-70709955	chr11-61720733-61721001	chr6-17503743-17504046	chr1-90690318-90691596	chr6-135351530-135352164	chr7-65375198-65375430
chr4-140592134-140594108	chr4-123959133-123959410	chr10-49981933-49982285	chr3-130584086-130584457	chr12-107979565-107981000	chr18-57430857-57431329	chr9-42315661-42316194	chr2-13413478-13413953
chr11-78373934-78374540	chr16-6955141-6955659	chr12-15698032-15699405	chr16-37384255-37385459	chr17-35716077-35716355	chr2-45904494-45905464	chr4-140665579-140666104	chr13-109239263-109239634
chr7-36268630-36269371	chr11-88471748-88472625	chr6-54393880-54394188	chr17-74684736-74685232	chr1-170086695-170086995	chr17-5723455-5724213	chr4-148857899-148858441	chr13-20184827-20185286
chr12-91947886-91949102	chr2-60414305-60414729	chr2-105097003-105097893	chr10-95281482-95281953	chr7-71471364-71472654	chr5-44586526-44587605	chr3-107680708-107681548	chr4-136104365-136105495
chr14-24806821-24807549	chr7-111281866-111283030	chr4-118552859-118553760	chr18-39044495-39045002	chr11-55958376-55958637	chr1-137571297-137572708	chr18-50753271-50753619	chr19-41030914-41031556
chr5-147043130-147044097	chr4-109973298-109973715	chr1-193220465-193220750	chr2-31868550-31869165	chr15-97932219-97932883	chr7-137085774-137086532	chr1-135198813-135199791	chr10-44502867-44503248
chr3-131737499-131738627	chr6-101243165-101244039	chr5-102859645-102859992	chr6-87030813-87031635	chr8-104339449-104341677	chr1-39084108-39084951	chr7-135746549-135747446	chr10-78297522-78298562
chr7-136213537-136214223	chr5-143654502-143655689	chr7-56193389-56193652	chr10-77124887-77125700	chr19-59684339-59684813	chr7-99359909-99360902	chr6-86599958-86600362	chr8-114814901-114815544
chr12-9898105-9898816	chr17-12630861-12632419	chr18-76140333-76141372	chr1-41157676-41158537	chr14-74934035-74934569	chr3-82275275-82276120	chr4-123046173-123046524	chr2-171633076-171633663
chr12-104531476-104532379	chr10-23052291-23053811	chr8-103463395-103463814	chr14-48877976-48878504	chr12-73793180-73794599	chr4-81841058-81842387	chr17-71158972-71159588	chr7-99384107-99384662
chr7-34910079-34911052	chr11-75053768-75054567	chr5-38544301-38544734	chr3-107153656-107154074	chr4-95933842-95935002	chr8-120261357-120262098	chr15-77821974-77822453	chr6-125512930-125513503
chr11-24200155-24200658	chr19-57802161-57803997	chr1-170457712-170458023	chr10-111139590-111140193	chr1-149983236-149983492	chr9-67584483-67585349	chr3-89872243-89873000	chr4-8199755-8200514
chr7-143318263-143318902	chr5-126703582-126704756	chr10-23125721-23125988	chr17-71483510-71484047	chr17-55969487-55969843	chr1-106092703-106093521	chr4-57167050-57167682	chr7-45627304-45627539
chr9-40704366-40705113	chr13-44419743-44420618	chr5-19225958-19228377	chr2-110376584-110376945	chr6-97816690-97817273	chr3-141498153-141499036	chr11-30197478-30198769	chr2-25110845-25111719
chr10-72383241-72384026	chr3-93568149-93569216	chr4-131655958-131656443	chr17-12337194-12337667	chr19-59860511-59861149	chr11-113220715-113221981	chr15-54496499-54496944	chr6-18417446-18418386
chr2-174380790-174381750	chr5-98561319-98561705	chr9-43447264-43447673	chr16-11508367-11508695	chr9-87147828-87148296	chr1-119033301-119034382	chr11-101842120-101842858	chr4-53078794-53079156
chr14-73483583-73484611	chr1-134232364-134233116	chr5-135465809-135466280	chr18-33803968-33804273	chr4-87739490-87740015	chr2-31267289-31269011	chr3-121864587-121865439	chr10-66911159-66911901
chr8-120449220-120450721	chr8-46942275-46942787	chr1-131486466-131486739	chr3-79878132-79878808	chr1-162216574-162218141	chr19-29014475-29015031	chr5-24475731-24476153	chr5-119058116-119059144
chr19-16160791-16161630	chr10-41183784-41184303	chr6-35353641-35354255	chr18-76599963-76600441	chr9-118629492-118630493	chr15-9565252-9565847	chr1-90449425-90450092	chr2-85252347-85253293
chr5-80038773-80039809	chr19-18758228-18759326	chr15-102089819-102090127	chr15-44189525-44190536	chr4-141415844-141416168	chr14-75402431-75403173	chr11-98447923-98448785	chr7-67451314-67451779
chr7-135043725-135044697	chr18-76140333-76141372	chr6-121146829-121147260	chr9-32168670-32169093	chr2-159608921-159609272	chr2-136349569-136350322	chr11-86390242-86390670	chr4-115052215-115053001
chr17-83895055-83895735	chr3-89548346-89548789	chr18-80310982-80311220	chr16-55532643-55533107	chr5-3687501-3688488	chr4-142845011-142845725	chr3-156267673-156268453	chr10-102712213-102712588
chr6-95731285-95732411	chr2-31835790-31836539	chr1-23264295-23264565	chr8-46499237-46500243	chr7-121549504-121550022	chr13-95646572-95647621	chr17-84156771-84157609	chr3-101778696-101779820
chr11-64468393-64469025	chr3-52034961-52035861	chr1-90506580-90506941	chr17-31965273-31966023	chr11-95707747-95708448	chr17-83138521-83139541	chr1-135180887-135181214	chr9-115760292-115761059
chr10-60981716-60982358	chr9-83634641-83634954	chr11-102655767-102656298	chr10-70655636-70656536	chr5-53110139-53110786	chr4-63171142-63172890	chr17-12749954-12750302	chr8-22226934-22227738
chr12-84858228-84859096	chr6-92883159-92884037	chr6-137252059-137253264	chr10-87847597-87848487	chr5-102710194-102710691	chr2-27318191-27319100	chr3-81017435-81018183	chr15-58976427-58976790
chr7-63924602-63926293	chr14-76863110-76864038	chr17-82817497-82817882	chr19-43781924-43782363	chr19-38135389-38135635	chr18-4872115-4872867	chr15-100089478-100090009	chr9-32716066-32716346
chr14-65202509-65203678	chr8-45554160-45554953	chr3-122072674-122073478	chr14-80083741-80084120	chr1-59437894-59438381	chr16-77499535-77500252	chr12-27796564-27796980	chr15-73432583-73433105
chr9-101329109-101329854	chr10-125393360-125393635	chr10-80887272-80887574	chr11-107296141-107296564	chr11-7197328-7198349	chr18-74740841-74741930	chr13-100516544-100516926	chr14-63899387-63899931
chr18-59061644-59063481	chr8-116831917-116832701	chr7-46613085-46613611	chr14-70116852-70117509	chr1-118627481-118628501	chr10-75421241-75422262	chr4-47151395-47152220	chr18-32398549-32399273
chr18-30472300-30473257	chr8-10945614-10946585	chr1-133344242-133344822	chr11-115231356-115231753	chr13-40737918-40738741	chr14-101043132-101043979	chr3-27433034-27433276	chr2-148171062-148172145
chr4-114843019-114843793	chr18-25557820-25558651	chr18-44542490-44543272	chr18-21047159-21048004	chr5-63867113-63867839	chr2-28836247-28836926	chr13-4233184-4234042	chr8-31120828-31122109
chr2-133783473-133784008	chr10-122230638-122231347	chr3-153691704-153693381	chr1-180175277-180176147	chr13-116971845-116972477	chr5-113788652-113789742	chr15-59480340-59480868	chr4-115642900-115643760
chr6-31834243-31835051	chr14-20165123-20165778	chr5-131662372-131662942	chr10-28095911-28096309	chr12-21446801-21447434	chr9-32400385-32401183	chr9-116270302-116270744	chr3-107251991-107252481
chr14-72601461-72601836	chr5-67572151-67573107	chr14-32859865-32860087	chr11-96937411-96938247	chr5-103193426-103194146	chr18-54663646-54664323	chr8-83662185-83662849	chr16-31003250-31004639
chr18-61416286-61417129	chr2-24407754-24408496	chr8-111273441-111273654	chr19-53413699-53414254	chr8-105527085-105527472	chr14-21348531-21349284	chr2-58830160-58830862	chr8-8994493-8995223
chr9-86984457-86984958	chr5-64372186-64372825	chr2-146684170-146684476	chr2-102197255-102197714	chr6-38120815-38121287	chr8-104623797-104625040	chr6-36735349-36736064	chr6-82066550-82066957
chr10-79846562-79846892	chr1-132815660-132816053	chr14-78492666-78492933	chr10-127899677-127900157	chr13-7790034-7790441	chr5-142215853-142216930	chrX-139562819-139563424	chr9-32506115-32506637
chr3-21937759-21938730	chr5-114737122-114737732	chr11-33747542-33747786	chr13-51823689-51824808	chr4-45452482-45453682	chr10-4006122-4006966	chr10-75779590-75780149	chr1-11010900-11011586
chr7-16171997-16172593	chr18-11392269-11393455	chr6-67102018-67103091	chr7-120944022-120944401	chr16-55816370-55816871	chr13-77546937-77548591	chr5-110390656-110390890	chr12-72731669-72732034
chr11-7226876-7227679	chr14-47921708-47922342	chr4-127480857-127481427	chr2-110226378-110226860	chr7-66200479-66201548	chr13-113500059-113500795	chr1-125694206-125694762	chr5-66453005-66453490
chr5-139384389-139384884	chr9-107511319-107511819	chr4-46560378-46560744	chr8-66433454-66433802	chr15-36826869-36827379	chr6-30714728-30715322	chr10-70976409-70976933	chr9-21857974-21858412
chr19-58581907-58582732	chr8-50708043-50708638	chr6-83443424-83444197	chr17-12336206-12336826	chr5-17296437-17297111	chr15-5427158-5428267	chr11-19917429-19917814	chr8-115539605-115539986
chr12-9275597-9276228	chr5-148788637-148789672	chr2-90477671-90478037	chr5-17397865-17398204	chr7-130335170-130335974	chr11-88528499-88529225	chr1-132200410-132201204	chr1-79751043-79751488
chr4-34114218-34114856	chr11-63028858-63029983	chr12-52260288-52260641	chr7-124922804-124923160	chr3-158207500-158208115	chr5-31582878-31584099	chr11-33912035-33912544	chr11-110551256-110552016
chr1-171209273-171210070	chr14-75501402-75502016	chr17-24638342-24639916	chr3-19169124-19170057	chr1-52277939-52278563	chr18-56038053-56038817	chr5-53240983-53241499	chr6-84053746-84054192
chr2-115483078-115484163	chr14-22965322-22965587	chr10-94380768-94381467	chr7-136934838-136935083	chr1-158930849-158931893	chr17-83020151-83021090	chr2-181487197-181488266	chr14-73179181-73179538
chr6-87653594-87654468	chr18-74981314-74982504	chr5-132982814-132983234	chr17-8413561-8414063	chr14-40930987-40931471	chr13-41864808-41866019	chr4-95389426-95390130	chr11-101133054-101133367
chr1-61406906-61407783	chr11-12180150-12180784	chr10-121872925-121873709	chr1-169332181-169332540	chr3-108788011-108788727	chr14-118883345-118884457	chr8-44639105-44639658	chr17-67409601-67410554
chr4-20342794-20343973	chr16-29330898-29331906	chr1-91211620-91212054	chr4-10972636-10973136	chr4-141053169-141054203	chr10-76732646-76733734	chr4-142173729-142174499	chr10-4181794-4182266
chr15-103190120-103191328	chr1-134516124-134517042	chr9-110839346-110839628	chr18-25559085-25559424	chr2-134926965-134927434	chr4-139966976-139968440	chr13-40461116-40462042	chr12-39920261-39920931
chr10-43171074-43171410	chr15-86477121-86478220	chr10-43489441-43489874	chr14-25451496-25452330	chr12-117914236-117915180	chr2-45369688-45370765	chr13-42317577-42318183	chr8-83747564-83748358
chr1-186481973-186482732	chr5-117084918-117085313	chr13-6891426-6891855	chr10-77078956-77079215	chr2-154641997-154642662	chr5-92997496-92998345	chr3-141966272-141966608	chr10-14056558-14057536
chr4-32936553-32937559	chr2-154454536-154455059	chr2-45859849-45860239	chr19-30443595-30443911	chr3-126770853-126771942	chr7-71046699-71047880	chr4-104511782-104512073	chr13-20257271-20257889
chr5-77762412-77762995	chr5-120163433-120163803	chr8-105746062-105746367	chr14-29851823-29852829	chr19-53436701-53438369	chr6-55396109-55396899	chr13-64513959-64514703	chr8-122314861-122315330
chr12-83077346-83077913	chr16-96370905-96371467	chr6-126034025-126035093	chr5-121423294-121423651	chr16-5132160-5132857	chr4-138728917-138729456	chr17-87879577-87879965	chr6-32460303-32460841
chr11-106514259-106514988	chr19-41672799-41673046	chr2-179852823-179853266	chr5-77871281-77871778	chr7-134022460-134022872	chr5-136402913-136404159	chr7-142400525-142401188	chr2-174816015-174816449
chr11-62518647-62519402	chr1-78128995-78129694	chr12-21247645-21248165	chr15-82794010-82794619	chr10-23052291-23053811	chr7-134899146-134900008	chr8-82794578-82795050	chr9-21846606-21847316
chr5-136581082-136582497	chr16-90623746-90624693	chr14-47823192-47823528	chr13-50196857-50197076	chr10-125467281-125467769	chr5-112853026-112853687	chr6-100795803-100796165	chr8-46844978-46845471
chr1-92426379-92426928	chr15-88467870-88468407	chr18-80349112-80349466	chr17-27291463-27292105	chr4-132074033-132075656	chr5-44942689-44943849	chr1-19211704-19212170	chr10-116288101-116288533
chr13-20521126-20521935	chr4-119739238-119739925	chr2-180227335-180228067	chr16-36988084-36988479	chr11-55405605-55406683	chr14-33661962-33662506	chr9-116167242-116167798	chr15-103382827-103383398
chr15-52899120-52899906	chr6-83482230-83482971	chr5-36300885-36301487	chr6-140280847-140281513	chr1-159001906-159002794	chr5-4825628-4826476	chr5-137170945-137171763	chr16-31066504-31067000
chr14-79957646-79958440	chr7-139156143-139157042	chr11-105959341-105959676	chr3-135835030-135835311	chr8-47995474-47995746	chr18-58302180-58303337	chr11-116713831-116714762	chr2-93380527-93381241
chr2-106529089-106529738	chr15-11882550-11883416	chr6-28537900-28538133	chr2-3623854-3624256	chr18-74569989-74570799	chr2-24413249-24414259	chr15-88851140-88852063	chr5-129260653-129261071
chr13-94069162-94069792	chr4-151630033-151631153	chr3-9896328-9896605	chr2-50304845-50305455	chr8-60755541-60756612	chr8-77488091-77488581	chr8-104718753-104719181	chr3-151383176-151383905
chr17-50506091-50506589	chr1-78397058-78397527	chr3-69709447-69710103	chr17-26616600-26617006	chr1-117363911-117364245	chr6-37332611-37333153	chr2-37751186-37751409	chr2-174606330-174606721
chr6-108912447-108913084	chr8-124303729-124304364	chr5-8438727-8439371	chr6-45589023-45589384	chr2-181487197-181488266	chr11-48598999-48599828	chr1-63857523-63858545	chr9-94621864-94622304
chr17-30253862-30254440	chr2-77777380-77778420	chr5-115613341-115613552	chr2-71025928-71026271	chr12-15698032-15699405	chr13-113359404-113360112	chr5-122763234-122764369	chr12-112897488-112898266
chr14-68981117-68981707	chr11-72338076-72339018	chr2-44999835-45000310	chr13-104640755-104641377	chr14-70170208-70171148	chr8-45689490-45690139	chr19-41303343-41304105	chr6-12393682-12394306
chr19-15339595-15341036	chr13-111835412-111836098	chr2-148073144-148073346	chrX-162003879-162004228	chr12-86370772-86371388	chr19-45531588-45532072	chr9-101369314-101369889	chr13-103082766-103083206
chr1-25106579-25107102	chr18-80950661-80951287	chr13-41705428-41706075	chr4-131671858-131672456	chr18-64956955-64957779	chr14-25718357-25719177	chr18-44088497-44089015	chr12-100275839-100276182
chr14-83664008-83664478	chr11-106134622-106135573	chr2-171676049-171676474	chr12-3626733-3627227	chr1-63123832-63124474	chr4-154348036-154348809	chr19-55615732-55616156	chr1-86470565-86471212
chr5-148756124-148757047	chr10-12809658-12810155	chr19-45294640-45295505	chr7-119596543-119596865	chr18-61729068-61729421	chr5-118217326-118217891	chr2-150770747-150771281	chr6-73070673-73070987
chr4-128087292-128088119	chr3-30452534-30453339	chr3-115604716-115605097	chr6-140239333-140239688	chr1-132061823-132062491	chr18-25521836-25522665	chrX-73880134-73881909	chr5-112316944-112317654
chr7-45191668-45192400	chr6-88343354-88344409	chr19-43695265-43695871	chr10-125877468-125877833	chr19-6871495-6872351	chr13-57809384-57810561	chr4-110268697-110269138	chr16-42456211-42456922
chr13-109662098-109663045	chr3-97590433-97591283	chr7-112467277-112468073	chr10-4531800-4532228	chr6-5509178-5510453	chr18-7510677-7511446	chr10-128584169-128584737	chr2-169515283-169515737
chr3-55535603-55536073	chr10-76809855-76810392	chr3-122540998-122541229	chr10-80281839-80282345	chr7-29505071-29506094	chr11-51470328-51471497	chr9-90008036-90008697	chr2-29643357-29643806
chr4-125960553-125961527	chr6-113794780-113795783	chr13-98393125-98393917	chr2-113839220-113839886	chr7-135860467-135861807	chr2-76118287-76118880	chr4-131408663-131409154	chr9-122109662-122110229
chr1-14462495-14462927	chr2-162546714-162547228	chr15-85269285-85269539	chr18-23617784-23618180	chr7-28931289-28931817	chr6-119052257-119053157	chr9-120826142-120827069	chr4-48750027-48750408
chr13-80695250-80696067	chr2-93624648-93625823	chr10-76506418-76506714	chr1-23761303-23763466	chr11-82579769-82580439	chr1-189107840-189109079	chr9-61999620-62000424	chr6-71735080-71735984
chr16-41834600-41835118	chr9-107698590-107699790	chr11-79867821-79868360	chr1-164411174-164411664	chr19-26865263-26866368	chr10-122230638-122231347	chr4-14857017-14857640	chr15-95270007-95270622
chr12-83768112-83769016	chr1-91729084-91729752	chr9-103512267-103512713	chr13-49249669-49250045	chr1-75214416-75214825	chr19-46988313-46989286	chr16-5136471-5136795	chr8-14994454-14994685
chr5-130193712-130194139	chr15-99332777-99334266	chr8-61642465-61642709	chr13-74143830-74144792	chr17-73389349-73389692	chr5-77147486-77148476	chr9-21337561-21338228	chr4-95153637-95154518
chr2-166290487-166291752	chr15-62934283-62935046	chr14-67344233-67345243	chr7-119527431-119527922	chr5-103735188-103735768	chr5-146204809-146206240	chr14-105684807-105685409	chr16-5911874-5912371
chr11-89153125-89154067	chr18-35920819-35921669	chr12-8969602-8970164	chr11-113473943-113474456	chr5-148435314-148436025	chr16-87916318-87917698	chr2-167727044-167727526	chr5-76015978-76016513
chr13-102875579-102875957	chr11-91114920-91115410	chr2-152756743-152757210	chr16-95240623-95241100	chr19-56668968-56669526	chr9-51462096-51463142	chr18-78377978-78378335	chr1-23279764-23280182
chr8-12955151-12955847	chr1-177663074-177663935	chr8-121526854-121527145	chr4-115563423-115563732	chr15-87656338-87657129	chr3-78667369-78668431	chr14-103747282-103747623	chr16-18774017-18774272
chr16-45951748-45952905	chr4-128839637-128840716	chr4-111517070-111517371	chr15-100349380-100350032	chr10-75779590-75780149	chr9-67077458-67078926	chr2-59338397-59338837	chr4-41554910-41555588
chr10-45370345-45370914	chr8-61697719-61698683	chr7-30457637-30457945	chr5-142640076-142640404	chr11-46290977-46291484	chr7-56997642-56998509	chr7-89415981-89416350	chr11-49075826-49076765
chr6-5830614-5831587	chr16-5988146-5988971	chr7-24850137-24850415	chr8-112985026-112985356	chr5-21961747-21962096	chr7-6825930-6826524	chr8-70406324-70406701	chr12-40458949-40459310
chr6-24100488-24101010	chr4-100247801-100248607	chr3-24758679-24758941	chr1-87293927-87294936	chr11-76911192-76911725	chr6-37572536-37573237	chr19-15882821-15883444	chr11-101952170-101953506
chr4-17985961-17986801	chr11-94461681-94462185	chr2-4017489-4018812	chr6-140257895-140258496	chr10-70642877-70643635	chr11-98446187-98447652	chr7-142437252-142437658	chr17-28015437-28015692
chr9-88030530-88031170	chr6-3455912-3456381	chr11-111577982-111578345	chr9-55057797-55058379	chr6-94390348-94391559	chr4-100435285-100436629	chr4-141242426-141242927	chr6-50228237-50228569
chr5-117622124-117622746	chr8-89625361-89626246	chr3-33979456-33979691	chr15-38640512-38641207	chr4-95772625-95773018	chr15-97596032-97597371	chr6-52609591-52610285	chr14-21031611-21032543
chr6-125475116-125475510	chr4-83020783-83021642	chr11-60189492-60190025	chr6-113404508-113405308	chr2-180443828-180444259	chr1-89039310-89040235	chr14-21806376-21807012	chr16-19982613-19983271
chr5-136860939-136861703	chr12-70218772-70219148	chr6-100000057-100000327	chr9-111459596-111460813	chr15-101235780-101236154	chr2-163641292-163641995	chr7-16057119-16057409	chr15-34049519-34049818
chr1-121243443-121243914	chr15-66883157-66884160	chr6-90724725-90725304	chr3-100381187-100381808	chr6-52609591-52610285	chr12-84726508-84727799	chr7-29505071-29506094	chr6-71737153-71737500
chr18-56368657-56369910	chr7-115568328-115569211	chr4-142447408-142447992	chr19-7648827-7649459	chr6-94130341-94130691	chr13-56600198-56600973	chr1-164457595-164459115	chr16-5374795-5375397
chr5-47095504-47096080	chr18-77489885-77490592	chr5-24512148-24513018	chr13-24879425-24880468	chr10-71388647-71389195	chr14-106052120-106053422	chr16-88572720-88573413	chr3-137322067-137322689
chr19-44632269-44632685	chr10-59835226-59835932	chr5-93124032-93124724	chr10-78349779-78350084	chr5-102766451-102767334	chr6-144596551-144597293	chr10-44607326-44607928	chr5-116305621-116305939
chr13-35754891-35756231	chr1-45864475-45865060	chr19-47276670-47277089	chr9-68940512-68941377	chr10-7014846-7015703	chr18-62043878-62044702	chr8-110792447-110793435	chr4-3750647-3751328
chr5-35728743-35729450	chr2-143610392-143611240	chr4-140109065-140109607	chr16-20485946-20486453	chr17-27464196-27464917	chr12-12299213-12299714	chr4-139966976-139968440	chr5-111465823-111466944
chr2-11899577-11900967	chr5-114993151-114993987	chr17-29294293-29294547	chr2-134831782-134832318	chr8-113797222-113797901	chr3-129835470-129836855	chr6-53005633-53006352	chr6-117778112-117778847
chr17-5764003-5764859	chr8-72295099-72296195	chr2-31803585-31803888	chr10-12633950-12634490	chr5-136608613-136609233	chr4-71756561-71757628	chr19-34165855-34166159	chr2-174602251-174602631
chr10-3829414-3829933	chr6-114914383-114914699	chr15-80159180-80160115	chr6-137588942-137589483	chr17-84043889-84045140	chr17-73017021-73017485	chr1-180279612-180280103	chr12-81690815-81691794
chr9-63304912-63305585	chr13-37456937-37457812	chr6-89282600-89282927	chr11-7197328-7198349	chr4-141242426-141242927	chr4-137216730-137217781	chr12-112125856-112126228	chr9-32948726-32949470
chr2-113980543-113981246	chr8-118814731-118815768	chr19-17270896-17271690	chr2-121016196-121016548	chr16-22395057-22395400	chr3-138407785-138408440	chr19-54070470-54070811	chr5-65994531-65995011
chr16-34231332-34232322	chr8-125200257-125201144	chr13-78697867-78698316	chr14-77485041-77485443	chr12-31074830-31075598	chr9-32671807-32673111	chr2-49176782-49177503	chr5-76079270-76080037
chr12-92186250-92187609	chr4-117483952-117485463	chr17-67930876-67931848	chr9-96063793-96064419	chr2-91995814-91996357	chr8-115462363-115463056	chr2-118669184-118669613	chr4-86898486-86899684
chr1-106679878-106680441	chr5-50033641-50034019	chr12-91703501-91703818	chr8-112993769-112994148	chr17-45963927-45964424	chr14-23244320-23244998	chr5-27706363-27707145	chr10-107930422-107931285
chr10-12591773-12592455	chr12-28704177-28704934	chr2-18895887-18896604	chr10-80281127-80281667	chr3-125869721-125870252	chr14-103649698-103651283	chr2-69630799-69631063	chr2-27087662-27088518
chr11-100192828-100193663	chr5-31083584-31084344	chr3-31134757-31134990	chr11-20477025-20477998	chr18-82509399-82510223	chr10-59423792-59425059	chr14-65542665-65543259	chr1-59923041-59923553
chr17-5678948-5679655	chr9-56572493-56573443	chr4-155780876-155781290	chr10-128400059-128400859	chr4-139034386-139034825	chr9-61470697-61471244	chr14-58253185-58254042	chr11-60273054-60273884
chr2-103448878-103450020	chr3-101460975-101461383	chr5-101602592-101603570	chr1-83161480-83162099	chr6-97888532-97888943	chr2-69639667-69640935	chr12-117380915-117381539	chr11-120041505-120042097
chr6-83021074-83021649	chr19-30406778-30407312	chr11-81184830-81186084	chr10-99165588-99166230	chr17-29368631-29369031	chr17-56380941-56381565	chr18-49550634-49551319	chr9-116338041-116338588
chr6-28685490-28686069	chr2-127756913-127757646	chr12-99378097-99378745	chr4-10141493-10141920	chr12-69781962-69782615	chr19-50611405-50612199	chr1-153277912-153278440	chr14-31930282-31930788
chr10-31252650-31253535	chr16-9819247-9819939	chr5-36944901-36945603	chr2-119242559-119242892	chr4-150825413-150825900	chr12-96763752-96764822	chr18-82511971-82512438	chr15-93628102-93628809
chr7-68276974-68277445	chr10-23009648-23011226	chr4-14775913-14776547	chr8-11963620-11964019	chr5-35728743-35729450	chr1-162076435-162077648	chr13-24272475-24273195	chr16-32650965-32651490
chr2-165702994-165703899	chr9-115214707-115216357	chr1-183075279-183075746	chr13-17671151-17671552	chr4-138516285-138516818	chr8-24574312-24575300	chr2-118544180-118544799	chr17-10095805-10096231
chr2-121610013-121610989	chr8-102596230-102597073	chr19-23964504-23964886	chr4-100118563-100118963	chr10-20259415-20259944	chrX-47638581-47639449	chr13-113686356-113687260	chr5-142457335-142457768
chr2-113987865-113988753	chr4-154037081-154037671	chr4-10193625-10194097	chr9-71321304-71322223	chr16-97610168-97611540	chr2-64246164-64247129	chr15-55436899-55437796	chr14-63942948-63944271
chr4-83311522-83311940	chr2-158594904-158595681	chr11-69712984-69713600	chr4-106463172-106464965	chr6-66929529-66930068	chr15-6183504-6184100	chr10-108406607-108406997	chr5-30047205-30048597
chr15-102992889-102993175	chr9-107369650-107370299	chr9-46350677-46351016	chr8-84636101-84636379	chr2-122789299-122790160	chr14-117908226-117908927	chr9-102595631-102596034	chr7-79363274-79363784
chr2-131430517-131431134	chr1-140408843-140410116	chr7-56100171-56100544	chr5-43218450-43219074	chr13-78649471-78649722	chr13-95654923-95655658	chr17-79949838-79950450	chr8-107125791-107126103
chr10-76246218-76246942	chr8-91135542-91135911	chr18-67497168-67498268	chr5-51527707-51528576	chr4-86498474-86499205	chr8-115897013-115898195	chr1-187531038-187532053	chr2-71779292-71780038
chr18-87017662-87018429	chr7-40654912-40655266	chr14-98067396-98068016	chr11-4882573-4883585	chr14-24216005-24217133	chr7-70822311-70823456	chr10-94151596-94151819	chr2-38950241-38950749
chr2-70877219-70877790	chr8-116290672-116291185	chr11-61701528-61702055	chr5-53172794-53173229	chr1-123637503-123638175	chr2-101543780-101544457	chr16-73169136-73169932	chr15-55593305-55593675
chr12-26437775-26438343	chr1-124730220-124731227	chr17-15977310-15977859	chr13-49233741-49234100	chr12-106773268-106774008	chr7-34910079-34911052	chr2-51177365-51177981	chr6-115996102-115996745
chr4-129009470-129010131	chr12-96350682-96351739	chr14-24763965-24764322	chr12-119070929-119071358	chr11-4998029-4999062	chr19-44834156-44834881	chr7-45338129-45338551	chr7-67463484-67463949
chr12-68599813-68600491	chr8-81489614-81491474	chr1-143503078-143504310	chr1-20619169-20619747	chr15-61653774-61654116	chr13-43935255-43935652	chr5-139694720-139695442	chr6-82083554-82084707
chr18-56907084-56907948	chr11-87763408-87764881	chr4-102511491-102511985	chr7-52005339-52006717	chr16-37899262-37899802	chr1-165616636-165617779	chr1-21014425-21014814	chr5-44759068-44759530
chr10-117467663-117468079	chr1-168382006-168383147	chr7-137601138-137601476	chr9-45413421-45413674	chr9-61408845-61409143	chr3-8716823-8718543	chr18-82488444-82488952	chr2-101822738-101823082
chr6-86168774-86169693	chr13-59219918-59220973	chr16-76319509-76320194	chr12-15840912-15841492	chr6-16503639-16504168	chr8-61428458-61429522	chr6-37741149-37741487	chr2-36032903-36033169
chr8-62067897-62068780	chr10-101798739-101799189	chr8-24787123-24787444	chr14-20219811-20220220	chr4-41664555-41665873	chr9-123390911-123391774	chr1-58307111-58307463	chr2-159168498-159169140
chr2-179000072-179001050	chr2-179664056-179664474	chr17-80991475-80991859	chr17-49305161-49305371	chr15-91091982-91092835	chr9-115383915-115384795	chr9-42195464-42196017	chr14-21368409-21369514
chr1-165142055-165142856	chr16-96473798-96474315	chr19-28436183-28437075	chr3-117866665-117866924	chr1-187637857-187638254	chr6-145638037-145638689	chr3-88548218-88548420	chr10-86992484-86993128
chr3-154700455-154701280	chr2-24474996-24475941	chr6-135565414-135565889	chr10-39982466-39983479	chr16-22428544-22429694	chr15-37534074-37534864	chr4-127354061-127355000	chr13-114884993-114885481
chr1-78649166-78649920	chr9-40907317-40907829	chr13-48027740-48028072	chr18-24744636-24745539	chr4-33651080-33651607	chr5-143632813-143633354	chr14-67139582-67139878	chr10-86273089-86274169
chr6-47627887-47628442	chr1-170109754-170111211	chr18-60613260-60613851	chr5-102766451-102767334	chr19-44329552-44329875	chr10-77197383-77198251	chr19-28171661-28172514	chr8-91036352-91036865
chr5-44217049-44217929	chr11-81298704-81300061	chr5-96515436-96516739	chr18-73489753-73490291	chr2-180288937-180290146	chr1-128803049-128803897	chr13-42617806-42618172	chr9-79885336-79886242
chr10-66826343-66827204	chr3-97095971-97096502	chr8-121218953-121219563	chr18-74546544-74546916	chr7-71107106-71107407	chr10-97650147-97651015	chr6-112871184-112871759	chr3-40102458-40103013
chr11-32262385-32263011	chr4-144999229-145000499	chr18-76096098-76096393	chrX-18462863-18463252	chr11-22847112-22848353	chr10-98146428-98147783	chr13-98296160-98296359	chr13-110557683-110558948
chr16-10644276-10645077	chr7-139788936-139789394	chr13-58735249-58736051	chr2-72363458-72363862	chr11-102084247-102084446	chr5-21529149-21529731	chr4-107718802-107719569	chr13-56662055-56662466
chr2-166963089-166963855	chr10-120364947-120366166	chr15-31375190-31375675	chr7-104405381-104406035	chr7-34484931-34485926	chr13-51258763-51259514	chr3-98119183-98119853	chr5-116309206-116309777
chr17-30252960-30253380	chr9-70874928-70875984	chr4-136714574-136714847	chr17-67726608-67726887	chr2-152639448-152640309	chr5-129054499-129055351	chr3-88455166-88455902	chr1-54005959-54006442
chr1-128670756-128671923	chr7-31055252-31056053	chr8-70416985-70417184	chr13-99091694-99092691	chr5-124334307-124334873	chr15-66861620-66862188	chr16-4878161-4878422	chr8-83721756-83721962
chr2-17363363-17364242	chr7-116882077-116883041	chr6-119565246-119566338	chr15-67014688-67015067	chr1-172242286-172242697	chr2-167582931-167583904	chr4-88438226-88439336	chr12-111894057-111894451
chr3-128181159-128181937	chr15-82932743-82933284	chr2-159645644-159646979	chr2-24421471-24421772	chr15-36164476-36165241	chr12-51111466-51112607	chr2-103436141-103437043	chr8-22208974-22209497
chr2-115890707-115891232	chr7-98141954-98142952	chr10-8039296-8039495	chr7-121000094-121000373	chr6-124738377-124738976	chr4-31834563-31835870	chr4-137917611-137917850	chr11-70765949-70766299
chr18-65697421-65698643	chr2-172958285-172958935	chr8-111360362-111361295	chr13-72355808-72356317	chr2-76563753-76564290	chr9-48737337-48737863	chr13-111933802-111934205	chr3-78987808-78988471
chr14-78689801-78690283	chr19-10768742-10770264	chr16-18781241-18782192	chr7-112354508-112355094	chr18-24719839-24720577	chr13-53262469-53263169	chr3-93025423-93025788	chr2-114782251-114782702
chr8-121310846-121311460	chr10-122712322-122712692	chr9-45504809-45505981	chr6-92829050-92829361	chr11-42976904-42977231	chr1-144267428-144268306	chr13-16756135-16756584	chr15-80050098-80050469
chrX-161581978-161582751	chr8-121619219-121620102	chr8-111716707-111717147	chr13-118459991-118460339	chr5-135162765-135163135	chr10-53324508-53325112	chr8-119708625-119710170	chr3-10208473-10208716
chr2-139689232-139689947	chr15-37164050-37165052	chr4-3703393-3703998	chr1-84947387-84947725	chr13-108013809-108014294	chr11-19120095-19121171	chr2-152635985-152637329	chr17-23755660-23756092
chr11-34712985-34713771	chr7-101480667-101480995	chr17-28253212-28253517	chr7-97781433-97781912	chr19-28560791-28561747	chr16-42251978-42253047	chr1-53823466-53824319	chr9-124478071-124478410
chr8-60372215-60373413	chr7-97078857-97079148	chr14-70203295-70203683	chr1-127735163-127735800	chr6-4489041-4490423	chr11-44155714-44157022	chr10-100638564-100638878	chr19-5692079-5692299
chr16-44210212-44211190	chr2-64395896-64396469	chr18-6276053-6276540	chr9-32156719-32157081	chr8-117805432-117805695	chr14-54010904-54011782	chr8-125996282-125997228	chr19-58759292-58759880
chr9-104413044-104413542	chr3-153652739-153653222	chr16-5262997-5263644	chr18-25942727-25943614	chr3-30113049-30113748	chr17-63660687-63662759	chr3-93366969-93367597	chr9-67260761-67261446
chr6-124693186-124694611	chr2-163895043-163895910	chr17-71125519-71126445	chr11-84442295-84443092	chr10-127508926-127509514	chr3-82061424-82062513	chr3-16107205-16107870	chr1-182227165-182227974
chr3-145790165-145790919	chr18-58555364-58556228	chr14-22576324-22576776	chr15-62712333-62713008	chr10-17569253-17570094	chr17-29013847-29014763	chr17-81672668-81672874	chr16-35515978-35516415
chr14-11063333-11064107	chr6-29146570-29147156	chr11-114826651-114827034	chr12-30848349-30848964	chr1-64087663-64089216	chr2-158186012-158186781	chr18-15450505-15450857	chr1-53974884-53975287
chr14-58264067-58264985	chr6-114173621-114174663	chr7-73729789-73730954	chr7-111776214-111776437	chr11-4482647-4482923	chr11-16843696-16844534	chr4-134081314-134082486	chr10-62216499-62217573
chr6-147821892-147822849	chr13-97617294-97618573	chr7-97039582-97040445	chr15-97943292-97943763	chr17-46883036-46883512	chr13-34842207-34843295	chr16-24254586-24256004	chr4-128891213-128891547
chr4-87379018-87380169	chr8-88578701-88579610	chr13-3822160-3822491	chr13-57133459-57134005	chr14-18304049-18304488	chr11-3575187-3575628	chr2-70069879-70070293	chr7-75611963-75612408
chr12-90157680-90158716	chr10-98726065-98726421	chr1-152454618-152454914	chr10-127847999-127848426	chr19-4718842-4719800	chr2-152925291-152925925	chr2-34982685-34983729	chr12-69977271-69977908
chr14-122012372-122013780	chr1-162037804-162038729	chr11-76523249-76523726	chr7-98104437-98105558	chr7-80085869-80086690	chr6-37100194-37100758	chr1-45780569-45781216	chr17-31060382-31060997
chr4-110045684-110046327	chr11-43565568-43566291	chr17-44238871-44239936	chr8-22390824-22391233	chr6-95731285-95732411	chr12-55387648-55388384	chr7-125898884-125899588	chr1-135711127-135711600
chr6-65906561-65907111	chr1-35960500-35961254	chr12-12995058-12995832	chr3-26971278-26971700	chr17-34144771-34145378	chr3-126326284-126327352	chr17-14372106-14373136	chr16-10689715-10690320
chr10-45229707-45231204	chr7-98763730-98764629	chr16-18021902-18022202	chr15-36835727-36836426	chr11-74522439-74523969	chr5-67640664-67642395	chr8-90116865-90117534	chr1-152798204-152798462
chr11-60032556-60033016	chr4-124348886-124350145	chr5-14048661-14049209	chr4-132483042-132483620	chr8-106570314-106570992	chr2-34632038-34632541	chr15-76118818-76119500	chr7-16755615-16755971
chr4-117651524-117652374	chr15-80706594-80707391	chr5-14039010-14039470	chr10-115809146-115809758	chr5-37330861-37331615	chr13-48565987-48566819	chr2-43245015-43245625	chr11-59884986-59885972
chr7-50351409-50352028	chr1-194197344-194198115	chr3-89613416-89614361	chr18-43737093-43737529	chr9-74866728-74867257	chr1-153065582-153066581	chr2-9897832-9898110	chr5-123607248-123607723
chr9-86105650-86106265	chr13-18457217-18458147	chr13-24169327-24169880	chr7-90092726-90093465	chr2-51177365-51177981	chr4-118057811-118058525	chr8-35328835-35329371	chr3-122130746-122131212
chr19-38704318-38705103	chr13-9153770-9154256	chr8-127440163-127440495	chr8-95041939-95042998	chr4-155238103-155238561	chr1-172431624-172432531	chr18-64660409-64661698	chr11-68502910-68503247
chr5-118734378-118734868	chr10-103145314-103146335	chr18-55209632-55210551	chr5-64860912-64862384	chr14-74915600-74916432	chr2-19732681-19733427	chr16-10305978-10306489	chr5-53970039-53970577
chr4-46688092-46688728	chr4-138728917-138729456	chr13-42757502-42758323	chr2-12023031-12024345	chr17-25083214-25083947	chr15-85162562-85163179	chr1-119197074-119197788	chr4-95353521-95354382
chr19-44669419-44670955	chr14-65681131-65681486	chr17-46052109-46052486	chr4-49546999-49547485	chr3-104288893-104289573	chr15-91456835-91457633	chr13-92592744-92593514	chr10-128246967-128247599
chr17-48437134-48438022	chr2-159884609-159885272	chr8-11820219-11820931	chr1-71606717-71607300	chr3-103243409-103244282	chr19-10908988-10909801	chr4-120160945-120161729	chr10-21668884-21669352
chr19-45789267-45789718	chr14-101537417-101538268	chr3-137932633-137933171	chr8-46529570-46530033	chr15-7624687-7625808	chr10-94129085-94130119	chr4-134237429-134238663	chr19-7400487-7400935
chr4-152130672-152132612	chr19-15339595-15341036	chr6-54409142-54409598	chr5-57836755-57837522	chr6-113794780-113795783	chr13-25829097-25830301	chr15-37312738-37313259	chr11-49632284-49632562
chr4-125279023-125279652	chr1-21100839-21102091	chr14-14071183-14071757	chr1-56898442-56899278	chr13-28294592-28295396	chr12-71467785-71468649	chr3-133158234-133158556	chr9-37368291-37368625
chr5-66861124-66861977	chr3-41184392-41184788	chr7-34967505-34968092	chr13-24327120-24327471	chr11-95936296-95936762	chr8-26205211-26206557	chr9-31541429-31541945	chr4-82622222-82622848
chr18-42469722-42470458	chr1-180161581-180162307	chr5-143410929-143411243	chr4-142052163-142052797	chr5-52470613-52471792	chr5-35641662-35642652	chr8-119744175-119745006	chr1-151287267-151287892
chr5-117800860-117801373	chr15-13149495-13149999	chr16-45765765-45766355	chr12-93273622-93273983	chr16-24295369-24296543	chr6-39242626-39244173	chr10-81128387-81129627	chr10-68868659-68869474
chr11-101896567-101897406	chr7-29453029-29453898	chr19-41991920-41992507	chr5-87175734-87176256	chr12-31263884-31264303	chr1-72002321-72002925	chr15-78850119-78850752	chr1-94581617-94582782
chr18-71456433-71457213	chr13-54248351-54249528	chr5-66359650-66360045	chr3-79558991-79560028	chr10-43760361-43760643	chr15-6432267-6432925	chr15-5220403-5220866	chr2-147297894-147298993
chr6-28709847-28710514	chr9-62188557-62189264	chr15-51987312-51987534	chr1-136228923-136229352	chr15-84395130-84395997	chr1-131083191-131084092	chr2-144310341-144310667	chr18-68831508-68832049
chr18-81090753-81091978	chr1-169160605-169161271	chr2-155882854-155883094	chr17-27965181-27965701	chr13-108326361-108326591	chr5-47276250-47277025	chr8-127025009-127026040	chr6-24571115-24572038
chr16-90916815-90917545	chr10-92009521-92010051	chr4-148972736-148972980	chr19-17372535-17373054	chr6-47186692-47187023	chr18-66207802-66208798	chr7-112897710-112898372	chr1-89730651-89731002
chr1-90267683-90268819	chr13-43158964-43159803	chr3-138643928-138645742	chr1-192781404-192781618	chr2-103894869-103895602	chrX-93048997-93050106	chr9-34750860-34751322	chr2-93353739-93354072
chr9-104280620-104281374	chr5-103373936-103374758	chr8-121364644-121364881	chr9-78532264-78532782	chr9-51779747-51780396	chr7-71216689-71217585	chr9-89778683-89779100	chr16-32127007-32127399
chr15-31660133-31661191	chr8-49445624-49446302	chr12-26741856-26742309	chr1-187808360-187808815	chr2-173406457-173407073	chr3-79324284-79325525	chr3-121638074-121638567	chr6-84886518-84886929
chr14-46575477-46576334	chr10-69611063-69612393	chr10-17487259-17487703	chr4-123990372-123991205	chr4-98822925-98823326	chr3-152299598-152301096	chr14-55279289-55280022	chr4-115546000-115546741
chr13-89745649-89745990	chr14-28198940-28199364	chr13-72299651-72300004	chr5-117569134-117569686	chr14-59540281-59540567	chr11-44685738-44686446	chr2-142629518-142630397	chr9-60865755-60866202
chr9-14157816-14158662	chr7-115193208-115193822	chr9-80269514-80269954	chr2-32703829-32704486	chr7-99167861-99168333	chr5-72886562-72887209	chr2-170209067-170209538	chr4-8113460-8113893
chr13-113844776-113845824	chr2-75224162-75224918	chr2-163489713-163490163	chr15-74718071-74718376	chr11-8558113-8559018	chr12-25533678-25534933	chr13-53639076-53639457	chr7-127814322-127814772
chr5-131601911-131602901	chr6-32242943-32243569	chr6-135559315-135560005	chr4-137747038-137747537	chr7-134289572-134290330	chr16-39745955-39746882	chr6-22417106-22417612	chr12-86652482-86653041
chr5-128388257-128389330	chr5-15857025-15857494	chr4-156192514-156192781	chr1-133375923-133376235	chr3-30004762-30005539	chr12-15754512-15755380	chr10-58921561-58922814	chr6-48707888-48708760
chr5-144032240-144033111	chr8-85959720-85960375	chr7-97128812-97129285	chr9-44251304-44251634	chr7-133372593-133373375	chr11-83816940-83817974	chr2-161332549-161333035	chr10-3831915-3832343
chr12-53969322-53970291	chr13-31899328-31899904	chr13-92326023-92326362	chr15-94074611-94075193	chr16-17828915-17829120	chr9-66619803-66621126	chr18-70437474-70438046	chr7-80763749-80764322
chr19-26021006-26021915	chr9-52058291-52059031	chr3-132944682-132944913	chr13-98638305-98638928	chr19-44723692-44724469	chr2-128713548-128714110	chr4-56104717-56105240	chr3-60953248-60953649
chr4-114680303-114680767	chr11-58968730-58969337	chr1-75292420-75293303	chr3-129381908-129382191	chr6-41704203-41704850	chr1-35527743-35529054	chr7-34569829-34571605	chr7-101074191-101074732
chr17-49524413-49524918	chr2-31864963-31865714	chr8-105544252-105545435	chr2-20349293-20349608	chr11-108251247-108251572	chr3-49944638-49945131	chr4-63186199-63186762	chr1-179136374-179137322
chr7-78514901-78515630	chr10-22981719-22982333	chr15-82932743-82933284	chr10-88784500-88784988	chr6-128397579-128397882	chr8-89439041-89439840	chr6-91023752-91024218	chr6-113586479-113587137
chr4-116829682-116830482	chr2-70566113-70566986	chr15-11794241-11795119	chr8-89106346-89106701	chr1-118660638-118661466	chr7-25802039-25803217	chr14-99631058-99631467	chr8-3215338-3215925
chr3-68718921-68719970	chr2-28494883-28497122	chr5-24550565-24551647	chr18-80534149-80534883	chr10-120318199-120318678	chr10-3468062-3469058	chr11-96743002-96743740	chr9-48353135-48353819
chr13-9031900-9032603	chr17-83916211-83917271	chr1-90441142-90441742	chrX-103573018-103573700	chr17-32161896-32162828	chr13-96939670-96940095	chr2-168104388-168105493	chr15-97829004-97829214
chr10-85501611-85502487	chr9-102249057-102249900	chr12-28612495-28612912	chr2-25078764-25079229	chr7-122022184-122022467	chr4-151630033-151631153	chr13-5769274-5770069	chr8-121262695-121263262
chr9-12344076-12344751	chr4-151967779-151969117	chr2-153198474-153198874	chr3-149087321-149088031	chr13-51279454-51280685	chr9-71456598-71457267	chr4-88515607-88516221	chr3-151298289-151298740
chr9-75495341-75496327	chr3-38275034-38275684	chr13-44152794-44153451	chr6-48666101-48666633	chr14-50990994-50991320	chr4-18935775-18936794	chr6-112950426-112950829	chr11-64600226-64601008
chr19-8134104-8135171	chr2-179263476-179264398	chr1-23268140-23268343	chr8-117260285-117260525	chr17-84129058-84129603	chr4-103781056-103781815	chr11-59218355-59218895	chr12-111914047-111914434
chr5-103846271-103846972	chr13-45526074-45526499	chr9-123088953-123089452	chr2-50582828-50583382	chr6-118907443-118907975	chr19-53130383-53131256	chr2-79566259-79566797	chr2-36035521-36036634
chr7-100231680-100231949	chr8-12787315-12787715	chr2-33165278-33166350	chr9-49704005-49704923	chr1-87293927-87294936	chr14-22090593-22091500	chr1-105170056-105170508	chr14-11881059-11881393
chr2-125870173-125870495	chr17-87825426-87827280	chr7-114181333-114181962	chr3-121646349-121647076	chr15-62524251-62525244	chr10-71198357-71199080	chr14-79515188-79515724	chr12-111944988-111945936
chr2-145709760-145710427	chr8-89597539-89598145	chr13-59859347-59859700	chr8-36048140-36048494	chr3-109621574-109623106	chr2-163364624-163365384	chr10-111258228-111258669	chr9-58047169-58047369
chr19-21478233-21478910	chr11-109545355-109546176	chr15-25872181-25872496	chr8-36117854-36118186	chr1-36013621-36014332	chr1-137331724-137332821	chr2-57453931-57454621	chr4-88496285-88497025
chr7-142349198-142349803	chr3-8766498-8768179	chr18-60605982-60606679	chr13-51776893-51777545	chr8-110417643-110418424	chr14-115998874-115999654	chr1-105866769-105867212	chr2-3565892-3566673
chr11-100102671-100103462	chr18-25828997-25829875	chr1-88608205-88608538	chr1-74971618-74972126	chr2-148242169-148242644	chrX-162363030-162363657	chr5-142228622-142230089	chr4-55042339-55042895
chr1-172614546-172615158	chr1-34132892-34133518	chr17-35655657-35655885	chr11-77009115-77009913	chr13-115067388-115067948	chr14-21308179-21309103	chr14-60702473-60703106	chr7-83655083-83655567
chr11-43975909-43976719	chr2-91327844-91328646	chr10-118863632-118863909	chr3-21986203-21986846	chr5-105828981-105829648	chr3-153432576-153433538	chr2-128240342-128241171	chr17-10366989-10367359
chr19-6595524-6596177	chr6-23923704-23924260	chr2-70151990-70152231	chr7-63986119-63987306	chr9-62513103-62514321	chr5-114557943-114558796	chr14-47371687-47372081	chr18-62745751-62746227
chr7-125817269-125817753	chr10-86365470-86366080	chr4-108498771-108499001	chr6-73466083-73466506	chr16-36707694-36708434	chr10-59510656-59511979	chr9-105612562-105613532	chr14-20106219-20106650
chr2-4509823-4511263	chr18-78237137-78238946	chr12-102416256-102417125	chr7-34714666-34715369	chr17-85199272-85200301	chr9-49989599-49990364	chr13-51906095-51906438	chr10-5591771-5592363
chr10-122782449-122783166	chr14-32950337-32951717	chr11-59956806-59957110	chr19-53500203-53500946	chr4-131408663-131409154	chr14-16765784-16766489	chr12-21209208-21209547	chr10-4107601-4108073
chr9-91040412-91040901	chr11-62825497-62826779	chr7-114103762-114104399	chr16-85020448-85021183	chr6-88726274-88727068	chr10-14454259-14454963	chr12-25216567-25217468	chr14-20829515-20830050
chr17-9873635-9874132	chr12-94154619-94155822	chr7-126628135-126628513	chr14-16189047-16189439	chr10-20769977-20770652	chr2-118510128-118511218	chr13-94077184-94077928	chr3-104431580-104432221
chr10-75098317-75099023	chr11-76586056-76587144	chr12-72683040-72683253	chr12-108035437-108036008	chr15-55186898-55187210	chr17-4734271-4734850	chr5-86741180-86741448	chr2-13329773-13330266
chr18-77731997-77733680	chr15-10346663-10347392	chr9-90201376-90201790	chr3-116197902-116198353	chr13-4233184-4234042	chr11-59707347-59708586	chr14-60554076-60554738	chr6-17170417-17171073
chr19-17591006-17592047	chr13-58686432-58687093	chr2-131331708-131332019	chr11-108197114-108198379	chr1-19321139-19321962	chr9-64044946-64045840	chr9-49307502-49308077	chr15-103383778-103384090
chr1-33042149-33042768	chr4-86498474-86499205	chr5-21267025-21267389	chr10-69726741-69727202	chr6-22002897-22003756	chr18-53609817-53610725	chr6-83457422-83457890	chr3-115765954-115766479
chr17-46104192-46105084	chr8-8101847-8102611	chr9-64532794-64533166	chr17-12588731-12589319	chr2-126897003-126898007	chr2-69170292-69170972	chr1-77258683-77259199	chr13-104610426-104611257
chr1-130467414-130467914	chr3-100770530-100771728	chr2-38933808-38934357	chr18-4100102-4100408	chr9-114843388-114844701	chr10-86566303-86567544	chr4-154478954-154479488	chr4-59292076-59292696
chr6-114012465-114013491	chr3-68554454-68554770	chr6-148318594-148319080	chr8-69063427-69063897	chr14-99944143-99944624	chr4-97476519-97477317	chr9-15037287-15037787	chr1-87626390-87626812
chr14-120944862-120945547	chr1-134764510-134765427	chr2-25448309-25448576	chr4-84467645-84468449	chr6-142502179-142503023	chr8-87861445-87862145	chr2-29735672-29736008	chr1-135631070-135631893
chr6-127311236-127311956	chr7-124867748-124868816	chr2-144425783-144426091	chr9-74075948-74076288	chr13-97299937-97300930	chr3-78908207-78908979	chr5-96412683-96413366	chr6-115880727-115881101
chr6-72748327-72749385	chr15-74852564-74853167	chr17-27954538-27955337	chr7-120189146-120189772	chr6-38973296-38974414	chr4-141598054-141598896	chr18-78600914-78601523	chr5-115521633-115522432
chr17-85970888-85971542	chr2-33605622-33606173	chr16-25468651-25469097	chr11-84968719-84969116	chr2-24427749-24429029	chr6-113794780-113795783	chr2-152639448-152640309	chr18-61526398-61527133
chr4-136685319-136686034	chr9-59266114-59266591	chr6-124993855-124994236	chr19-48864133-48864866	chr1-20653523-20654592	chr2-144836714-144837868	chr8-115551209-115551640	chr6-133997764-133998332
chr9-96982357-96982739	chr11-89985559-89986353	chr1-127322216-127322620	chr1-25075962-25076282	chr2-5258222-5258509	chr9-62559790-62560421	chr1-88475221-88476177	chr5-76040450-76040851
chr15-87383704-87384924	chr10-121955601-121956146	chr5-21005689-21006066	chr2-158215145-158216067	chr4-133117153-133118407	chr13-97310194-97311721	chr10-70697868-70698442	chr11-60016383-60017124
chr14-28772852-28773824	chr19-6233582-6233990	chr17-74845075-74846739	chr19-6291090-6291926	chr2-80282030-80282612	chr10-30327265-30329223	chr19-38372337-38373738	chr2-144086013-144086848
chr11-81453947-81454561	chr17-62463857-62464664	chr15-84696019-84696380	chr16-87365781-87366831	chr16-37860194-37860509	chr15-31647214-31648462	chr14-58630999-58631661	chr14-103815578-103815926
chr4-87653652-87654256	chr14-22105778-22106328	chr17-67988603-67990175	chr4-64811943-64812335	chr8-97232622-97233413	chr5-117153452-117154198	chr4-137413797-137414623	chr15-78788107-78788352
chr13-52560784-52561955	chr3-93468262-93468912	chr3-141797788-141798124	chr1-74196638-74196908	chr11-97923364-97923991	chr1-100416577-100417359	chr3-129503533-129504096	chr7-83810130-83810756
chr6-21999877-22000460	chr2-152951103-152952633	chr1-91061045-91061369	chr10-26500309-26500642	chr6-146511249-146511765	chr3-142459166-142459797	chr11-12232205-12232870	chr9-32529618-32530137
chr9-70325817-70326565	chr19-44637356-44637668	chr6-86899108-86899688	chr9-119206761-119207507	chr16-85110441-85110699	chr9-61163585-61164262	chr4-5540156-5540553	chr1-36860328-36860872
chr3-85634569-85635318	chr9-48760240-48761465	chr10-7283942-7284164	chr6-58639430-58639683	chr8-61474902-61476810	chr6-49984986-49986035	chr3-51590515-51591018	chr9-61351079-61351478
chr18-52791546-52792256	chr2-105335971-105336950	chr14-86544162-86544497	chr10-30790903-30791254	chr5-143654502-143655689	chr1-127400421-127401198	chr4-119637289-119637765	chr19-21918817-21919521
chr1-14626813-14627553	chr6-101236653-101237177	chr1-36844974-36845405	chr1-184878824-184879470	chr3-142280635-142281406	chr16-14894520-14895800	chr11-6224680-6225217	chr5-75974599-75974890
chr10-91435885-91436693	chr9-49815532-49817176	chr7-49207826-49208035	chr12-79068313-79068623	chr9-44736336-44736592	chr1-169344113-169344634	chr11-77296901-77297700	chr14-8641601-8642190
chr13-60269077-60270101	chr11-75146991-75148199	chr13-109293059-109293293	chr2-144202617-144203175	chr8-103408893-103409720	chr9-108462145-108462566	chr19-40964284-40965066	chr4-129578453-129578761
chr1-18973474-18974302	chr1-78146647-78147035	chr5-64336776-64337455	chr3-10315448-10315973	chr10-107123217-107124386	chr12-76572332-76573256	chr10-52195181-52195888	chr12-44408563-44409060
chr10-116746428-116747163	chr15-54795982-54796644	chr19-56558553-56558888	chr4-154293647-154294795	chr2-71198946-71199230	chr18-33741573-33742402	chr11-43642918-43643639	chr6-100155264-100156114
chr4-114682957-114683210	chr15-81301128-81301937	chr4-129357517-129358068	chr18-74489300-74489914	chr10-50887700-50887996	chr12-79354256-79355227	chr7-111297069-111297610	chr7-66933277-66933621
chr8-121345948-121346503	chr4-137754307-137754789	chr8-128536145-128536363	chr5-25179877-25180227	chr18-65071952-65072475	chr9-30612729-30614184	chr17-8864648-8865307	chr14-22014582-22015144
chr1-14635479-14636426	chr18-56815155-56815425	chr18-13387200-13387510	chr12-102647863-102648245	chr10-128110880-128111759	chr2-30823264-30823883	chr15-41751132-41751838	chr13-96697705-96698237
chr8-103347205-103347895	chr6-10758091-10759472	chr3-93023597-93024131	chr14-65970076-65970891	chr4-40925504-40925853	chr15-93365277-93366365	chr9-27523394-27523733	chr6-143049863-143050527
chr8-13529343-13531714	chr1-86994389-86994909	chr5-33955674-33956208	chr8-126720499-126720771	chr3-56858331-56858571	chr4-148908134-148909360	chr6-136852364-136853334	chr19-57211635-57212146
chr1-178543011-178543866	chr2-18965040-18965459	chr13-53413272-53413786	chr19-17558558-17559141	chr2-172888856-172890416	chr12-71470955-71471727	chr18-53825944-53826250	chr9-41108200-41109466
chr3-116785564-116786138	chr17-56380941-56381565	chr4-153224520-153225311	chr18-11442012-11442692	chr3-51577305-51577678	chr4-55952241-55952958	chr9-37081914-37083082	chr3-135596826-135597338
chr6-102566556-102567048	chr3-94917507-94918442	chr5-125046326-125046715	chr14-62001329-62002474	chr4-84018574-84020227	chr19-55908962-55909875	chr17-65959020-65959359	chr15-59248538-59249215
chr14-73608737-73609509	chr7-96635734-96636707	chr11-74748033-74748466	chr13-70213448-70214366	chr15-97682005-97682528	chr5-24739127-24739845	chr1-10592546-10592953	chr14-118070060-118070499
chr5-36932965-36933720	chr10-71473632-71473984	chr2-90553856-90554135	chr16-27375046-27375659	chr9-32646147-32647355	chr10-83766734-83767494	chr7-99359909-99360902	chr11-79729449-79730170
chr17-79982115-79983431	chr7-30750784-30751671	chr7-145300343-145300803	chr13-64479807-64480284	chr1-19303924-19304191	chr15-35826006-35827344	chr5-113118592-113119056	chr3-116384212-116384650
chr7-100407382-100408052	chr12-13208932-13209492	chr11-49914770-49915045	chr17-35103454-35103666	chr6-92261180-92261985	chr3-123159195-123159860	chr4-95933842-95935002	chr15-66932410-66932727
chr1-14570014-14571100	chr15-78651073-78651484	chr7-89481783-89482003	chr11-34469713-34470299	chr11-94928586-94929625	chr6-100195767-100196422	chr4-111451433-111451947	chr10-20589910-20590405
chr1-14244698-14245243	chr10-60792208-60792661	chr14-98105462-98105941	chr1-193326493-193327080	chr4-44386476-44386897	chr5-144357230-144358985	chr8-125994971-125995967	chr2-169777196-169777640
chr18-85660632-85661389	chr4-150132665-150133397	chr18-75241570-75241885	chr11-61368765-61369064	chr14-54248724-54249968	chr5-115572728-115573617	chr4-155079742-155079985	chrX-108728061-108728700
chr8-17266211-17266668	chr14-46126439-46126986	chr15-59167973-59169354	chr11-54906022-54906230	chr13-73691628-73693132	chr5-12243025-12244029	chr7-143119242-143119962	chr1-184864225-184864719
chr11-80982753-80983660	chr10-75006820-75008151	chr19-43968334-43969023	chr10-70181240-70182020	chr10-4530721-4531209	chr15-90021524-90022290	chr1-10285251-10285837	chr7-25707519-25708298
chr13-97598436-97599487	chr1-137571297-137572708	chr4-140779635-140780787	chr15-10225605-10226061	chr7-64620046-64620744	chr18-55623490-55624805	chr13-106998697-106999033	chr17-12171117-12171450
chr1-13992017-13993347	chr9-61098007-61098528	chr12-76634817-76635634	chr1-165565363-165565682	chr11-42944434-42945016	chr5-21247575-21248558	chr9-119010363-119010689	chr14-76687912-76688513
chr8-69954181-69955070	chr8-123347929-123349359	chr3-153261581-153261884	chr1-75214416-75214825	chr2-11257142-11257809	chr1-135739222-135740108	chr8-65097805-65098418	chr17-67564889-67565158
chr9-69111171-69111956	chr13-73271395-73272128	chr4-148071548-148071749	chr12-7270497-7270884	chr4-57122031-57122390	chr8-83078625-83079762	chr3-141778913-141779643	chr5-113633751-113634726
chr12-105531779-105532287	chr10-103000757-103001564	chr12-32716125-32716717	chr1-155622796-155623420	chr15-100678584-100679402	chr2-44334442-44334904	chr8-87233554-87234384	chr11-77409794-77410263
chr10-41582898-41583660	chr1-72454552-72455269	chr17-44217029-44217487	chr10-39906735-39907405	chr9-53400736-53400976	chr1-169578115-169578798	chr9-30625029-30625504	chr1-119868483-119869227
chr7-122230469-122231433	chr7-139835152-139836054	chr9-107456670-107456997	chr10-119815931-119816328	chr9-43993073-43994161	chr6-4457395-4457990	chr3-37906758-37908145	chr3-57515928-57516480
chr2-105035463-105036900	chr17-45322896-45323456	chr17-84503512-84504083	chr6-33998491-33999306	chr2-115859273-115861079	chr11-84658877-84659891	chr9-31710027-31710395	chr5-148977506-148978789
chr13-76837671-76838441	chr8-15669938-15671198	chr11-84671332-84671978	chr1-88195678-88196016	chr14-70630002-70630355	chr10-14977915-14978712	chr4-88937730-88938931	chr7-136689327-136690016
chr10-96398293-96399379	chr8-115765957-115766875	chr7-100893120-100893745	chr4-138004079-138004486	chr4-129272252-129272978	chr2-134717278-134718311	chr10-50072928-50073849	chr3-80800178-80801228
chr3-87624937-87625329	chr6-135364219-135365265	chr3-38015575-38016210	chr4-59452320-59452956	chr8-89284713-89285454	chr15-18189560-18190421	chr12-73617556-73618107	chr18-9380654-9381117
chr3-85340356-85341605	chr2-180573579-180574459	chr8-68279370-68279885	chr13-112348381-112348650	chr18-84888760-84889251	chr4-153132888-153133569	chr1-66495306-66495817	chr2-14165594-14166034
chr11-81369317-81370452	chr2-27246711-27247923	chr11-63775373-63775759	chr10-21453408-21453891	chr1-191839007-191839746	chr9-30314186-30315538	chr4-133601666-133602168	chr8-121619219-121620102
chr3-97981386-97981907	chr16-59604135-59604763	chr1-133323034-133323648	chr17-12650007-12650381	chr13-44451199-44451577	chr13-56698216-56698817	chr15-85534197-85534569	chr7-49017734-49018126
chr17-68933544-68934578	chr7-46409213-46409771	chr12-83073102-83073556	chr18-60727466-60727732	chr2-29750807-29751929	chr16-85336369-85337350	chr11-52223952-52224729	chr2-152189136-152190122
chr4-55141814-55142748	chr2-171749651-171750198	chr4-41663594-41664000	chr6-97429670-97430310	chr4-128735199-128735608	chr6-36896438-36897106	chr16-97685742-97686251	chr12-111460666-111461840
chr17-49875426-49876197	chr1-30539836-30540721	chr17-66356920-66357515	chr18-6779492-6779931	chr1-161444669-161445254	chr14-59959585-59961506	chr17-49029598-49030293	chr5-66797368-66797631
chr9-7952710-7953438	chr4-67885120-67885576	chr15-51961388-51961594	chr1-58936573-58937164	chr12-118529797-118530979	chr14-64369014-64369660	chr8-127405490-127406238	chr2-84183639-84185161
chr14-27815323-27816184	chr1-88612451-88613584	chr16-36127631-36128577	chr5-136478871-136480018	chr11-103735227-103735867	chr6-4504524-4505981	chr17-52036161-52036789	chr14-45539199-45540515
chr2-112353608-112354453	chr5-122509002-122509347	chr3-88472983-88473410	chr3-79368381-79368617	chr8-107756889-107757370	chr11-61484324-61485823	chr13-42828562-42829409	chr2-73782016-73782681
chr16-30082839-30084041	chr2-137704139-137705074	chr4-131695897-131696544	chr4-96725534-96726014	chr12-31936680-31937221	chr16-29761457-29762568	chr2-21234877-21235354	chr13-101659058-101659396
chr8-34210049-34210863	chr3-134114430-134114989	chr14-27280305-27280632	chr9-42505074-42505330	chr3-85024788-85025707	chr9-37053872-37055100	chr1-165302692-165303479	chr11-117782134-117782430
chr18-43283723-43284112	chr18-5207335-5208350	chr11-107317681-107318153	chr5-66081380-66081744	chr11-100386494-100386937	chr2-101416544-101417217	chr13-24289794-24290463	chr18-55505737-55506907
chr10-63566079-63567130	chr15-62468980-62469281	chr12-31294288-31294938	chr11-20462042-20462407	chr8-106599238-106599540	chr11-100390994-100391514	chr4-22133419-22133948	chr1-191256523-191256862
chr2-165235636-165236080	chr11-100968960-100970950	chr11-20426363-20426595	chr19-28235560-28235883	chr12-28790964-28791437	chr4-75790844-75791562	chr8-76380193-76380653	chr14-16847231-16847631
chr5-53319581-53320257	chr12-70575443-70576029	chr4-34582014-34582303	chr6-48628436-48628760	chr2-11327067-11327661	chr16-41839677-41840466	chr11-63994723-63995167	chr7-116715125-116715757
chr10-12915715-12916319	chr10-12540156-12540778	chr12-80123161-80123799	chr19-42689692-42690184	chr4-136732375-136733137	chr13-31326016-31326936	chr1-96871457-96872595	chr18-65565296-65566053
chr13-55899967-55900619	chr12-16764757-16765305	chr15-51628181-51628853	chr14-8326991-8327228	chr2-164221362-164222059	chr2-103143823-103144956	chr14-99605311-99605766	chr4-94715130-94715556
chr14-122426241-122427538	chr2-178727637-178729020	chr6-117293588-117294566	chr7-74137867-74138613	chr12-56073682-56074201	chr4-97707194-97708057	chr3-122458807-122459186	chr1-179865449-179865875
chr2-174020025-174021007	chr4-104059320-104060232	chr6-134504950-134505201	chr15-28114152-28114684	chr1-191432454-191432853	chr2-47088464-47089168	chr4-123050550-123051357	chr1-183040860-183041330
chr10-61965093-61965882	chr8-91514757-91515415	chr5-43441345-43441612	chr14-64446671-64447086	chr3-63494363-63495474	chr18-25808591-25809338	chr7-66789941-66791275	chr3-30076564-30076822
chr10-40638852-40639859	chr6-70754828-70755249	chr7-98740044-98740962	chr11-84079300-84079985	chr2-68387723-68388412	chr19-49207723-49208425	chr11-95194298-95194844	chr1-106549079-106549670
chr2-143948209-143948778	chr10-11875119-11876061	chr9-116863643-116864325	chr9-77046098-77046754	chr5-134985224-134986679	chr17-73174037-73174834	chr2-54305489-54305777	chr17-50763328-50763774
chr2-172842339-172842782	chr6-86255804-86256287	chr19-56600755-56601122	chr10-24627343-24627568	chr5-139640581-139641428	chr15-32132240-32132973	chr5-42987751-42988049	chr17-75440575-75440896
chr13-113064145-113065401	chr4-137182664-137183742	chr8-25449653-25449895	chr4-143170295-143170623	chr19-38372337-38373738	chr11-56862534-56863238	chr10-55571898-55572345	chr6-146207206-146207675
chr7-119476471-119477503	chr4-52946192-52947035	chr4-109960174-109960512	chr5-50034852-50035408	chr6-142866712-142868240	chr4-5559770-5560560	chr6-71088886-71089798	chr17-47567197-47567610
chr16-44695224-44696592	chr1-153329375-153329837	chr11-19394425-19394709	chr7-99421017-99421369	chr10-129822236-129822787	chr4-118326413-118326924	chrX-139524388-139525016	chr6-39059039-39060206
chr2-80486550-80487302	chr4-87702716-87703175	chr10-61312394-61313102	chr3-129221019-129221236	chr11-69858405-69858981	chr11-104599164-104600154	chr10-70598189-70600309	chr5-75490838-75491428
chr9-34354382-34355196	chr6-89071485-89072186	chr1-62860419-62861266	chr11-20452823-20453255	chr7-132416550-132417453	chr11-17859055-17860096	chr2-69612148-69613056	chr5-119009944-119010336
chr8-83773894-83774627	chr2-137110431-137110885	chr8-120421581-120421954	chr15-36434675-36435880	chr10-69928312-69928687	chr17-81604956-81605843	chr2-144544587-144545355	chr3-89835359-89835655
chr11-71577321-71577894	chr10-4111076-4111842	chr2-152933022-152933450	chr11-98400805-98401147	chr2-142879300-142879853	chr9-61468301-61469136	chr2-118622114-118622508	chr6-48745973-48746764
chr1-183164320-183165041	chr6-138379425-138379915	chr4-153206830-153208102	chr19-18176163-18176541	chr3-145780894-145781480	chr4-76659805-76660786	chr5-57788605-57789356	chr12-21119440-21119862
chr9-115257700-115258227	chr3-134239448-134240632	chr16-30013200-30013512	chr14-103102180-103102515	chr6-82756510-82756903	chr19-43173106-43173859	chr4-87963129-87963535	chr10-42457489-42458109
chr10-123684119-123684693	chr13-98590746-98591305	chr17-83219981-83220303	chr6-141328105-141328516	chr17-53597021-53597687	chr10-109888410-109889547	chr13-56869385-56869699	chr17-13914323-13914961
chr1-178619738-178620154	chr8-64457043-64457366	chr10-70832640-70832844	chr6-24968512-24969151	chr13-20454289-20454759	chr14-115993421-115994712	chr4-129793920-129794223	chr2-35446813-35447068
chr9-119908615-119909119	chr10-125785474-125786378	chr8-87438990-87439774	chr11-22766217-22766744	chr9-21312098-21312649	chr12-30069025-30069817	chr16-93366840-93367950	chr5-105649441-105649913
chr16-30243835-30244575	chr16-14711681-14712583	chr17-12370304-12370558	chr6-52183393-52183782	chr14-11807467-11807777	chr18-30948401-30949410	chr10-45874164-45874884	chr5-134891412-134891869
chr17-84903582-84904266	chr18-21185146-21185967	chr8-109559287-109559564	chr14-12102680-12103221	chr19-40995859-40996419	chr13-94135112-94135736	chr17-81735566-81736014	chr7-34301583-34302298
chr10-8955513-8956407	chr6-51320499-51321538	chr2-103324452-103324786	chr8-104623797-104625040	chr7-126836567-126837251	chr6-143386516-143387603	chr13-11549068-11549533	chrX-109190818-109191703
chr15-57792788-57794141	chr6-82474248-82474959	chr6-137422507-137423154	chr3-41580763-41581944	chr1-182478878-182479304	chr10-58921561-58922814	chr19-4718842-4719800	chr6-94145401-94145905
chr10-86103848-86104523	chr2-179547475-179548099	chr18-80522775-80523397	chr15-97926985-97927465	chr3-27685146-27685388	chr6-87734067-87734481	chr6-89353033-89353450	chr10-83036122-83036536
chr2-29286140-29286728	chr5-138914637-138915350	chr16-52433135-52433692	chr19-25221827-25222796	chr15-86033811-86035231	chr5-13546980-13548448	chr4-26441320-26441955	chrX-18461203-18461703
chr1-192446055-192446644	chr6-91365547-91366129	chr3-94404026-94404849	chr12-79689269-79689595	chr2-168580993-168581699	chr17-5466490-5467726	chr9-43713364-43713776	chr9-101017429-101018383
chr1-90297549-90298364	chr13-60099592-60101047	chr4-131689709-131689908	chr14-100236711-100237062	chr16-78301119-78302311	chr1-45090574-45091547	chr12-29136798-29137912	chr14-100889555-100890154
chr2-38600774-38601246	chr12-77765277-77766118	chr9-62488655-62489046	chr12-80965920-80966771	chr6-17557177-17557543	chr11-18745745-18746376	chr7-64266588-64266856	chr10-62664983-62665581
chr1-181569160-181569788	chr17-43297502-43297871	chr7-143253042-143253881	chr19-44110413-44110621	chr16-39151760-39152346	chr1-194197344-194198115	chr4-139212023-139212347	chr8-11779010-11779340
chr7-128656747-128657468	chr5-130937918-130939281	chr14-77004546-77005408	chr13-63956931-63957528	chr1-138083416-138084408	chr15-94813780-94815287	chr1-91041229-91041505	chr15-62092601-62093267
chr9-49922077-49923231	chr10-117559299-117559641	chr15-80366651-80367291	chr8-117736530-117736885	chr3-69761184-69761516	chr17-85747674-85749284	chr12-57413735-57414139	chr5-46073158-46073468
chr6-43885781-43886437	chr14-13399354-13399949	chr11-98139155-98139369	chr4-106582435-106582785	chr1-56671169-56671902	chr5-96962236-96963174	chr15-98608577-98610504	chr6-135340495-135341416
chr13-95999112-95999889	chr15-95583549-95583885	chr7-67459812-67460236	chr10-63038672-63039191	chr12-41559337-41559812	chr2-128507351-128508113	chr10-13220028-13220397	chr14-86467821-86468371
chr6-93396796-93397433	chr10-68211661-68212617	chr5-18699168-18699417	chr1-151216016-151216819	chr19-5108076-5109050	chr3-66131361-66132154	chr8-121164091-121164672	chr10-84686012-84686541
chr11-96333309-96333813	chr8-89283222-89284091	chr2-53036085-53036638	chr3-27592826-27593226	chr3-151838255-151838745	chr11-101148870-101150005	chr19-25035654-25036394	chr4-94741867-94742173
chr17-85736989-85737741	chr14-105542348-105543143	chr6-98581372-98581645	chr15-91033997-91034366	chr17-47678317-47678528	chr16-17797751-17798831	chr11-55405605-55406683	chr2-76690860-76691137
chr9-94751006-94751962	chr8-91948110-91949008	chr5-85612735-85612934	chr6-47341421-47341939	chr7-113608926-113609562	chr17-87175688-87176340	chr16-76218429-76218962	chr7-110903164-110903735
chr8-92439382-92440366	chr7-74079760-74081225	chr1-185498175-185498421	chr6-92921844-92922278	chr16-23060311-23061251	chr11-75811922-75812374	chr8-81068404-81068909	chr5-113702102-113702448
chr9-32755634-32756416	chr4-105844629-105845452	chr4-5782559-5783260	chr6-92231453-92232077	chr9-107511319-107511819	chr2-131739706-131740776	chr2-106679738-106680014	chr12-100937232-100938015
chr11-43559514-43560225	chr12-70367212-70368247	chr10-13107050-13107483	chr12-53134205-53134523	chr12-79993478-79994452	chr2-167128822-167130659	chr9-107305562-107306097	chr14-31669214-31670055
chr3-143375470-143376182	chr16-30490149-30491217	chr15-85288814-85289406	chr1-88055195-88055650	chr14-45544899-45545228	chr10-100052781-100053339	chr3-88488275-88488726	chr2-9867177-9867786
chr6-32653994-32654777	chr3-75930660-75931208	chr17-12066055-12067113	chr4-84132619-84133102	chr7-89622905-89623961	chr3-151891678-151892375	chr3-142280635-142281406	chr4-151415770-151416271
chr9-15578200-15578762	chr8-114499126-114500266	chr7-64801746-64802148	chr16-18851765-18852089	chr18-15085146-15085458	chr1-193315881-193316352	chr3-89233448-89233969	chr13-20134473-20134879
chr7-116893750-116894581	chr7-98783915-98784946	chr17-34155577-34155794	chr6-121304656-121304870	chr11-35294891-35295578	chr13-99237801-99239701	chr4-83079928-83081543	chr6-54058877-54059257
chr12-30161807-30162470	chr8-89089756-89090287	chr17-35549393-35549913	chr13-4305135-4305436	chr5-49241485-49242144	chr13-44024560-44025102	chr17-47436159-47437139	chr2-120128588-120129007
chr6-99481582-99482033	chr2-50816293-50816691	chr7-77303857-77304259	chr8-40572522-40573969	chr9-6994253-6994536	chr5-21693412-21693906	chr6-113761376-113762185	chr11-119916167-119916630
chr3-10112078-10112534	chr17-78364416-78364873	chr13-56513583-56513872	chr8-127440881-127441589	chr5-124236155-124236598	chr4-154785269-154786023	chr15-102004217-102004563	chr8-14996050-14996394
chr11-118321387-118322413	chr2-103894869-103895602	chr6-135983523-135983947	chr15-4734685-4735731	chr2-119236820-119238151	chr13-43131647-43132545	chr13-100518177-100518432	chr3-101875555-101875847
chr3-41373049-41373589	chr16-34440690-34441586	chr1-52597070-52597648	chr4-49691457-49692238	chr8-127440881-127441589	chr19-4718842-4719800	chr2-159545051-159545475	chr16-5909303-5909844
chr6-30599623-30600499	chr17-80706611-80706923	chr5-132923162-132924206	chr6-71145288-71145913	chr12-41558842-41559203	chr8-120538543-120539147	chr12-73545243-73546808	chr11-70230179-70230730
chr6-100085763-100086243	chr15-64007083-64007604	chr5-101992802-101993423	chr15-90343830-90344079	chr4-50233922-50234137	chr19-5559794-5561149	chr4-119072838-119073515	chr5-75961816-75962643
chr15-63444909-63445337	chr15-82958172-82958745	chr18-25121277-25121644	chr9-88274503-88275064	chr16-10968330-10968654	chr12-109021852-109022612	chr8-107248459-107248762	chr18-38284205-38285173
chr11-116386800-116388125	chr15-34390742-34391550	chr16-51286912-51287335	chr9-99707473-99707760	chr5-51591386-51592229	chr15-77036393-77038360	chr8-35946462-35947005	chrX-96025466-96026313
chr15-94793015-94793893	chr8-88555403-88556206	chr19-44144642-44144873	chr7-112055832-112056264	chr2-158215145-158216067	chr8-61985718-61986545	chr18-39609267-39609850	chr1-119209484-119210120
chr11-72338076-72339018	chr2-115309837-115310741	chr9-40344854-40346852	chr14-60665216-60665629	chr16-93911863-93912601	chr3-156816805-156818082	chr10-17184446-17185080	chr18-11111126-11111689
chr9-108587474-108588393	chr11-88558296-88558562	chr9-15525294-15525551	chr1-66832694-66833141	chr16-4865928-4866573	chr17-4497838-4499145	chr2-27718172-27718506	chr11-106730595-106731129
chr8-60438376-60439371	chr18-80836640-80836999	chr18-46937424-46937695	chr10-122639438-122640526	chr7-78922281-78922847	chr5-44541617-44542153	chr7-78281340-78281747	chr8-45875095-45875703
chr2-10293347-10294136	chr18-65143854-65144843	chr1-43532113-43532584	chr3-149196391-149197130	chr12-40117019-40117499	chr2-44705832-44706372	chr10-112255820-112256301	chr6-115212990-115213491
chr1-118901819-118902632	chr4-81957015-81957917	chr3-94371623-94372258	chr13-98845146-98845668	chr11-34155129-34155589	chr9-44106948-44108126	chr2-74933027-74933754	chr9-79872566-79872872
chr8-126504476-126505210	chr2-49917388-49917911	chr13-24868302-24868584	chr2-45045822-45046357	chr11-107743028-107743438	chr2-80038339-80039325	chr7-29280969-29282501	chr6-39003953-39004519
chr14-32964476-32965164	chr8-34377098-34377487	chr10-19987729-19988084	chr2-179080408-179081276	chr6-120579011-120580852	chr4-86226893-86227461	chr10-93933784-93934402	chr7-31000284-31001046
chr7-26789496-26790263	chr1-57905729-57906846	chr10-16959254-16959538	chr9-110320667-110321157	chr2-49832351-49832814	chr14-117379722-117380480	chr13-98013688-98014061	chr4-82431994-82432514
chr16-30215535-30216215	chr4-11495380-11495843	chr4-137984062-137984634	chr4-63171142-63172890	chr9-23041127-23042531	chr2-178967340-178968991	chr3-53879051-53879803	chr16-34847518-34847976
chr11-50487691-50488534	chr13-116941226-116941914	chr12-75456276-75456661	chr10-108067504-108068010	chr4-131743328-131744939	chr9-60281076-60281965	chr13-40733684-40734172	chr2-141194389-141194940
chr13-97839532-97840496	chr7-74106967-74107932	chr7-129455375-129455647	chr7-127276517-127277052	chr11-116940435-116940776	chr9-52340827-52341390	chr8-126610784-126611044	chr3-30458010-30458538
chr2-181579134-181579465	chr5-92997496-92998345	chr7-130888181-130888390	chr19-43777339-43777718	chr11-61484324-61485823	chr17-63012157-63012754	chr15-30885373-30885780	chr10-5603324-5603863
chr13-26061283-26061690	chr2-103572350-103572778	chr8-127387029-127387715	chr3-110579293-110579566	chr13-20392866-20393533	chr17-14353210-14354130	chr19-55113380-55114292	chr7-71704927-71706144
chr4-154652256-154653348	chr8-46499237-46500243	chr13-83111299-83111816	chr4-25810082-25810330	chr4-135453173-135454015	chr1-80018350-80019063	chr5-138788513-138789165	chr1-53977827-53978135
chr13-60099592-60101047	chr6-127546307-127547153	chr12-57607626-57607889	chr17-47024667-47025154	chr16-33073115-33073498	chr3-38923058-38923798	chr8-85595258-85595847	chr3-10145236-10145649
chr13-32033910-32035359	chr2-106821234-106822339	chr2-92012630-92013213	chr19-17476123-17476406	chr2-118544180-118544799	chr9-105697757-105698430	chr2-102063691-102064534	chr2-146595647-146596015
chr6-99509190-99510560	chr5-100124584-100124840	chr11-7502005-7502407	chr15-80059413-80060023	chr10-95778617-95778970	chr7-98522989-98524574	chr7-142955933-142956359	chr8-46898247-46899439
chr15-87067977-87068758	chr15-34347372-34348361	chr9-40584625-40585028	chr10-75573048-75573601	chr6-82117904-82118391	chr17-87174425-87175218	chr1-125549716-125550248	chr12-94470933-94471333
chr13-51729695-51730611	chr13-63304889-63305919	chr8-40871369-40871641	chr11-35469997-35470547	chr11-5533093-5533451	chr1-133468648-133469519	chr9-87147828-87148296	chr9-37537595-37538025
chr5-111102030-111102709	chr4-6088392-6089235	chr2-160507296-160508487	chr15-79287105-79287362	chr2-109932077-109932864	chr2-128714424-128715381	chr6-23938639-23939609	chr11-49186870-49187644
chr9-115390498-115391698	chr17-49233895-49234129	chr1-85758209-85759135	chr5-107777304-107777628	chr2-163217548-163217806	chr9-40730412-40731935	chr8-68083035-68083447	chr4-11695452-11696450
chr18-57850960-57851757	chr9-66727666-66728020	chr6-145781789-145782229	chr9-83562922-83563282	chr19-30331751-30332327	chr7-65644250-65645533	chr7-98572205-98573835	chr13-112751504-112752300
chr6-31933189-31934250	chr4-151516908-151517841	chr13-48465656-48465973	chr3-58647128-58647541	chr2-105126102-105126865	chr12-71446124-71447285	chr13-100551333-100553317	chr13-110555544-110555785
chr14-41006951-41007243	chr11-31554995-31555471	chr4-123623670-123625016	chr12-74086761-74087589	chr5-64265830-64266188	chr1-87880552-87881176	chr8-94787610-94788571	chr11-12337293-12337617
chr18-33377494-33378723	chr19-44631165-44632071	chr5-142782468-142783430	chr1-188058991-188059313	chr10-95729682-95730418	chr2-34627791-34628555	chr5-141379915-141381152	chr10-61534452-61535119
chr2-115688089-115688646	chr12-26877315-26878062	chr11-5867262-5867816	chr10-67288040-67288269	chr14-25317591-25318619	chr12-104433872-104434711	chr4-5587520-5587873	chr8-26906213-26906563
chr6-95271268-95272032	chr4-140062892-140063832	chr11-101994207-101994433	chr8-72352791-72353748	chr2-93261789-93262573	chr4-64175662-64176497	chr5-144084279-144084745	chr4-57812789-57813809
chr9-75254058-75254923	chr13-44502943-44503897	chr6-54450442-54450790	chr6-83131442-83131912	chr3-101749809-101750121	chr3-39222046-39222486	chr13-39084428-39084952	chr4-133903448-133903829
chr19-48337071-48337885	chr13-73892559-73893230	chr3-67964182-67964652	chr16-14420210-14421021	chr10-70655636-70656536	chr3-53165871-53166493	chr4-131826738-131827285	chr16-7419409-7420316
chr16-93962042-93962706	chr11-36832574-36833427	chr6-127917046-127917392	chr3-28681806-28682394	chr12-76818090-76818446	chr15-80722169-80722927	chr4-49125456-49125884	chr18-35098639-35098947
chr1-65535554-65536127	chr14-23633082-23633711	chr7-112760666-112761089	chr13-48890281-48890759	chr16-10675561-10675912	chr13-4118965-4119875	chr1-53720754-53721253	chr6-115905565-115905776
chr19-21340440-21341076	chr3-84189571-84191796	chr14-32825254-32825821	chr2-158130110-158130673	chr13-95646572-95647621	chr3-123137966-123139021	chr12-86864283-86864587	chr12-117479625-117480188
chr2-101825240-101825804	chr11-75811922-75812374	chr7-75796336-75796900	chr3-26968897-26969429	chr9-43928965-43930262	chr15-25102064-25103386	chr12-9851835-9852450	chr17-50169914-50170647
chr8-15669938-15671198	chr18-35918482-35920525	chr1-36425046-36425289	chr1-65118276-65118896	chr11-43482962-43483834	chr14-122859697-122860310	chr10-21405382-21406833	chr17-73786478-73787259
chr2-36211638-36212246	chr1-36486852-36487416	chr2-166489175-166489528	chr8-126573922-126574125	chr1-89025922-89026384	chr5-17746263-17747021	chr4-139011055-139011626	chr18-75593729-75594271
chr10-9731922-9732899	chr14-75235457-75236532	chr1-167181926-167183169	chr7-128754579-128755737	chr9-32746004-32746449	chr12-95132811-95133858	chr1-42695300-42695898	chr18-11946748-11947429
chr10-85510358-85510803	chr5-114718897-114719417	chr11-64708173-64708500	chr1-88670747-88671117	chr1-86497991-86498237	chr5-119137007-119138758	chr1-177634224-177634482	chr8-121200662-121201434
chr4-86519720-86520379	chr17-49195990-49196901	chr11-107325808-107326531	chr2-113344524-113344856	chr13-55152398-55153735	chr9-61167005-61167451	chr7-25402539-25403079	chr19-22915811-22917323
chr1-105971285-105972354	chr10-56974793-56975520	chr4-102804630-102804900	chr4-44947464-44947723	chr1-118756135-118757083	chr4-43978283-43979248	chr11-101189284-101190365	chr2-38947574-38947952
chr6-136631484-136632577	chr2-34287423-34287887	chr1-115512603-115512927	chr10-98864464-98865276	chr4-65251885-65252658	chr13-98205119-98206747	chr9-104901074-104901571	chr12-21264251-21264519
chr13-56633808-56634692	chr15-12314589-12314919	chr19-17180488-17180906	chr4-136261970-136262217	chr3-103419409-103420380	chr2-5267676-5268778	chr1-74900349-74901273	chr2-29639384-29639746
chr15-95973610-95974557	chr11-112197528-112198375	chr13-44121092-44121677	chr1-164471669-164471941	chr11-110967025-110968167	chr6-118097510-118098507	chr5-73419062-73419696	chr15-84625607-84626209
chr5-5916201-5916746	chr1-161916050-161916403	chr3-87798501-87798754	chr19-34511363-34511811	chr15-76118818-76119500	chr8-125638270-125639011	chr1-83084764-83085144	chr2-168478353-168478989
chr11-108586170-108587064	chr14-22750444-22751750	chr15-78773133-78773747	chr14-23095212-23095556	chr19-25862878-25863737	chr8-25546805-25547252	chr16-66204930-66205232	chr19-21127354-21127857
chr14-21891240-21892511	chr1-194354119-194355101	chr6-70116859-70117190	chr14-27295904-27296149	chr2-63280760-63281334	chr10-103910001-103910502	chr19-5559794-5561149	chr7-67424866-67425494
chr9-29765804-29766314	chr7-112202107-112202550	chr13-42242081-42242376	chr3-96829820-96830088	chr10-115467955-115468321	chr18-61951906-61953233	chr5-52536925-52537334	chr7-110156893-110157819
chr4-152585854-152586552	chr2-113094133-113095518	chr17-66469653-66470415	chr7-132325718-132326329	chr5-129080851-129081223	chr7-52005339-52006717	chr3-132655636-132656301	chr2-132094473-132094751
chr12-10135685-10136606	chr12-83792510-83793673	chr15-96055186-96056430	chr13-73077905-73078294	chr13-100519051-100519834	chr1-44575569-44576385	chr13-107961961-107962244	chr4-105549916-105550637
chr6-137294650-137295817	chr17-73060002-73061170	chr9-109096900-109097199	chr2-180214227-180214852	chr12-101717909-101719138	chr6-143922967-143923833	chr12-108701904-108702652	chr9-21463137-21463585
chr2-125243671-125243966	chr18-75065429-75066174	chr6-51452966-51453379	chr1-187770299-187770692	chr6-82029403-82030996	chr1-193188966-193190426	chr4-135598968-135599319	chr9-58541781-58542415
chr12-90643850-90644407	chr13-49298282-49299492	chr11-107291980-107292400	chr1-9921317-9921740	chr2-38096388-38096784	chr10-79840124-79841589	chr19-20557288-20557710	chr8-36158896-36159530
chr9-98387338-98388044	chr1-88959663-88960564	chr2-110173750-110174145	chr7-44571867-44572647	chr3-121588613-121589762	chr1-61428298-61429172	chr11-35735429-35735975	chr14-40924307-40925110
chr4-136648778-136649870	chr13-111961331-111962274	chr18-26061685-26062423	chr4-155238103-155238561	chr5-103981096-103981511	chr7-75049574-75050751	chr15-54570969-54572107	chr10-111559927-111560265
chr6-107797346-107798214	chr5-21672908-21673624	chr4-106491963-106492581	chr8-123267941-123268617	chr1-64787501-64788270	chr6-139908810-139909800	chr12-88660829-88661376	chr7-71936410-71936998
chr10-99860321-99861114	chr1-56168619-56169108	chr6-82722994-82723805	chr4-129684561-129684813	chr2-178670945-178671497	chr3-82191680-82192309	chr13-85430795-85431116	chr2-31171949-31172379
chr4-148660184-148660566	chr19-60113503-60114015	chr13-56862692-56863014	chr14-45583484-45583850	chr4-136106863-136107328	chr2-172888856-172890416	chr9-40320841-40321776	chr11-77497323-77497668
chrX-14279005-14280045	chr1-162216574-162218141	chr10-122712322-122712692	chr8-97252233-97252727	chr4-7143576-7144757	chr15-83070777-83071384	chr4-129516939-129517255	chr9-21747931-21748375
chr1-72454552-72455269	chr3-147140206-147140776	chr2-159616534-159617309	chr4-139966976-139968440	chr3-87533794-87534298	chr17-43784204-43784856	chr6-50441474-50441816	chr4-62833864-62834370
chr2-74917467-74918577	chr12-26733729-26734942	chr15-78796114-78797296	chr17-85043329-85043825	chr9-117393627-117394609	chr6-132794728-132796156	chr10-83590815-83591212	chr1-51264828-51266238
chr7-79980773-79981369	chr1-152790788-152791646	chr9-29680660-29680998	chr5-108675249-108675656	chr17-65822286-65822963	chr14-70170208-70171148	chr1-189217937-189218381	chr1-136915472-136915727
chr7-115511585-115512221	chr12-24685949-24686709	chr6-67300690-67301154	chr15-100678584-100679402	chr13-89878827-89879097	chr8-92439382-92440366	chr14-32105426-32106118	chr16-95449281-95449590
chr12-107159789-107161082	chr16-57483950-57484808	chr4-54615816-54616312	chr4-153118872-153120030	chr12-88651965-88652860	chr13-113401287-113402016	chr19-7182254-7182802	chr9-48760240-48761465
chr6-96499380-96499906	chr14-48978709-48979364	chr16-26049159-26050130	chr4-114345086-114345808	chr11-46064725-46066066	chr4-41040951-41041439	chr17-25083214-25083947	chr14-31168441-31168767
chr4-151366640-151367636	chr14-52010309-52010993	chr7-99304851-99305414	chr16-86808560-86809177	chr18-75138834-75139301	chr15-94246501-94247390	chr4-132474589-132475024	chr10-7187857-7188276
chr5-139681677-139682131	chr2-73366185-73366593	chr16-24073115-24073548	chr7-81254658-81254863	chr12-76532919-76534047	chr2-134399149-134400268	chr10-93261344-93262717	chr17-10389848-10391167
chr8-125156756-125157851	chr2-92544006-92545090	chr17-31456637-31457105	chr8-11735719-11736076	chr1-193152644-193154091	chr11-109817038-109818045	chr12-83882541-83882803	chrX-104567135-104567821
chr2-34113286-34114007	chr4-25364278-25364703	chr4-136518089-136518449	chr6-88071226-88071470	chr5-134946502-134947203	chr3-75860521-75861231	chr10-14030471-14031054	chr17-83582379-83582946
chr4-103173337-103173874	chr11-107576185-107576737	chr17-12428325-12428733	chr15-99403541-99403826	chr11-100390994-100391514	chr5-73777195-73777729	chr1-92866125-92866487	chr5-142998221-142998466
chr16-52466177-52467181	chr2-178712393-178712780	chr1-153525979-153526328	chr15-3464553-3465100	chr7-139379696-139380128	chr5-44799149-44800292	chr2-105126102-105126865	chr2-11239489-11239864
chr7-112785233-112785753	chr12-4732315-4732699	chr7-135479231-135480183	chr14-15142835-15143259	chr16-26462742-26463218	chr1-45312845-45313229	chr6-22688596-22689107	chr6-126981514-126982163
chr6-141232699-141233311	chr2-20453333-20454245	chr11-7114265-7114580	chr17-84156771-84157609	chr5-146676316-146677375	chr17-44709600-44710273	chr5-122770499-122771324	chr11-6679726-6680950
chr7-111491687-111492874	chr11-119176048-119177182	chr14-18444284-18444840	chr11-4998029-4999062	chr2-121163049-121163349	chr14-21903201-21905280	chr11-7119685-7120012	chr4-117479927-117480295
chr7-43952507-43953230	chr11-63863753-63864085	chr14-74882561-74883578	chr19-8592692-8593268	chr11-46846626-46846846	chr10-25285125-25285762	chr1-135258141-135259432	chr9-116114278-116114826
chr9-23268335-23269340	chr6-86209259-86210264	chr9-118959992-118960769	chr5-87535985-87536574	chr1-185754322-185755460	chr3-41282349-41282873	chr16-89954302-89954900	chr16-43407429-43407881
chr18-84450418-84451184	chr16-90423591-90424408	chr13-41267808-41268244	chr12-53371269-53371732	chr2-164562350-164564186	chr6-55410025-55411223	chr8-104720606-104721465	chr8-117298094-117298491
chr3-149105569-149106720	chr1-16115340-16116351	chr6-98583707-98584031	chr8-33560300-33560723	chr5-51451925-51452490	chr18-35089443-35089854	chr10-20738912-20739426	chr3-90446256-90447472
chr1-57955616-57956659	chr5-119137007-119138758	chr10-12737919-12738321	chr12-79557845-79558361	chr19-10277326-10278278	chr5-65038253-65039444	chr5-137374596-137375192	chr4-94683233-94683655
chr5-139494682-139495503	chr7-71223487-71225020	chr6-71989757-71990589	chr13-99072402-99072612	chr7-73174167-73174894	chr1-161368782-161369529	chr11-98418940-98419283	chr9-61349710-61350010
chr13-56499997-56501164	chr7-56899557-56900378	chr2-152180189-152180821	chr15-11026825-11027139	chr8-127076435-127076884	chr3-136945410-136946099	chr18-20441490-20442017	chr15-100125241-100125494
chr4-9034158-9034716	chr18-5390022-5390691	chr13-32298509-32298708	chr14-23114862-23115262	chr12-105554950-105555561	chr10-60197129-60197574	chr14-57176506-57176853	chr15-72971249-72971561
chr11-83816940-83817974	chr2-70044454-70044917	chr1-153265564-153265836	chr10-3978413-3978621	chr6-17381569-17382048	chr1-183763928-183764898	chr5-25038532-25039155	chr9-116212634-116213570
chr13-112237877-112238478	chr1-76391600-76392281	chr7-36720642-36721166	chr13-13363531-13363784	chr16-76218429-76218962	chr8-25211572-25212562	chr4-95308423-95308904	chr17-78075892-78076409
chr13-44037693-44038616	chr1-87035332-87036825	chr2-167317936-167318205	chr11-44272270-44272576	chr12-108675323-108676326	chr8-24450179-24450870	chr10-117861935-117862363	chr16-21641884-21642492
chr5-125217530-125218300	chr4-106633111-106634056	chr11-20442547-20442853	chr3-152149800-152150261	chr1-64859810-64860245	chr7-29293180-29293653	chr9-85413852-85414175	chr11-49195710-49196305
chr5-136716939-136717799	chr2-6463721-6464685	chr11-63293468-63293848	chr10-30762349-30762802	chr3-109774792-109775718	chr5-52539461-52539990	chr4-124989458-124990443	chr14-19796768-19797284
chr2-160587293-160588125	chr11-45084161-45085063	chr13-52175741-52175987	chr19-55484315-55484917	chr14-63313416-63314208	chr1-59434046-59434427	chr15-83411549-83411883	chr10-117982525-117982966
chr3-98613572-98615041	chr4-124525852-124527332	chr10-93703890-93704310	chr2-163534803-163535760	chr17-83222509-83223101	chr17-73548855-73549563	chr9-65154412-65155345	chr8-34229479-34229799
chr6-140856250-140857776	chr1-153266674-153267458	chr7-97043020-97043359	chr4-84449171-84449573	chr19-54811819-54812233	chr1-38512082-38513030	chr5-122760830-122761330	chr13-106835952-106836816
chr6-82986864-82987879	chr12-5431822-5432379	chr2-72373971-72374427	chr7-99161151-99161925	chr16-33583866-33585097	chr4-82890895-82891448	chr16-11263246-11263572	chr18-13848510-13848855
chr3-148186437-148187255	chr7-142570399-142570904	chr4-131356125-131356837	chr15-31449765-31450065	chr11-98107625-98108057	chr14-66557378-66558031	chr10-20045744-20046516	chr19-53198816-53199548
chr14-80230562-80231245	chr11-63299641-63300583	chr6-71414698-71414897	chr6-66999700-67000382	chr3-103716106-103717233	chr18-78255368-78256697	chr9-95405330-95407987	chr14-31422958-31423449
chr2-143695553-143696785	chr7-130744406-130744881	chr8-25635314-25635771	chr15-102183072-102183392	chr4-107321073-107321503	chr15-58186887-58187554	chr13-56457524-56458389	chr4-8197998-8198550
chr14-32090944-32091789	chr10-72217699-72218145	chr8-44960515-44960808	chr3-81102601-81103335	chr4-87702716-87703175	chr10-43673625-43674327	chr12-13083478-13083999	chr14-27242264-27242574
chr5-148757189-148758177	chr2-179591527-179592072	chr2-30630055-30630443	chr11-77042544-77043108	chr19-28182367-28182944	chr16-92215603-92216498	chr8-11127727-11128398	chr3-121914463-121915504
chr2-130429841-130430463	chr2-113376222-113376512	chr4-4148326-4149181	chr5-37650187-37651371	chr12-99215272-99215816	chr6-112010633-112011544	chr9-83119221-83119553	chr2-94001439-94001749
chr7-142789033-142790241	chr1-72003130-72004226	chr6-99904435-99905107	chr7-83637890-83638487	chr9-29600587-29600921	chr12-35846735-35847523	chr13-11347854-11348795	chr14-55336483-55337143
chr11-117946370-117947207	chr4-128906459-128907514	chr1-176092079-176092464	chr8-115829991-115830262	chr10-70080809-70082161	chr17-45312548-45313329	chr7-144788693-144789059	chr16-49951244-49952511
chr5-90032862-90033538	chr4-152079752-152080219	chr17-29295675-29296245	chr5-90490486-90490807	chr4-6908826-6909229	chr13-98475715-98477085	chr6-43313100-43314071	chr3-37769128-37769773
chr15-103024144-103024479	chr4-47227580-47228109	chr16-10330836-10331464	chr8-126153970-126154255	chr9-42672966-42674230	chr4-9557289-9558716	chr13-83845462-83845820	chr10-56754605-56755124
chr12-49514484-49515021	chr7-75474600-75474981	chr14-25636325-25636746	chr10-52911788-52912102	chr15-12193640-12194938	chr6-34691324-34692319	chr17-27464196-27464917	chr9-15600330-15601085
chr11-108301649-108302526	chr18-32174752-32175307	chr7-132349131-132349356	chr1-179341648-179342001	chr6-112465828-112466368	chr2-173615518-173616071	chr11-68555808-68556467	chr11-75623850-75624649
chr10-74387443-74388403	chr1-90444782-90445291	chr2-105003661-105004004	chr2-119482283-119482585	chr1-83161480-83162099	chr1-185836314-185837189	chr5-72614484-72615621	chr18-61953357-61953594
chr19-26135323-26136479	chr11-75012790-75013510	chr18-58455007-58455923	chr9-71663376-71664264	chr8-127315657-127316457	chr5-74935664-74936388	chr16-33963591-33963833	chr13-51964378-51964772
chr9-60186996-60187993	chr1-121996259-121996946	chr4-65242264-65243656	chr3-129554388-129554892	chr14-62585395-62585620	chr1-176288986-176290003	chr10-116175077-116175878	chr11-71995654-71996421
chr12-71867312-71868171	chr3-37908404-37908865	chr4-11547253-11547466	chr7-143419649-143419985	chr7-70839109-70839543	chr15-40896159-40897243	chr10-128589130-128590736	chr8-80776391-80776708
chr7-130278007-130279817	chr9-113519331-113520162	chr11-101056939-101057161	chr5-146199086-146199375	chr7-44670375-44671410	chr11-112543336-112543920	chr8-112201082-112201730	chr8-122331117-122331611
chr12-26972344-26973048	chr9-67077458-67078926	chr15-52161512-52162249	chr1-137195057-137195663	chr17-44349747-44350899	chr5-74366062-74366997	chr6-135332621-135333365	chr13-99851071-99851327
chr14-115100448-115101235	chr15-11741580-11742603	chr15-37405834-37406210	chr2-91832064-91832595	chr19-7334038-7334397	chr15-7624687-7625808	chr3-55347280-55347921	chr3-52744264-52744816
chr2-35797583-35798381	chr7-30749622-30750424	chr10-116797478-116798319	chr2-136456324-136456802	chr7-63986119-63987306	chr2-170040975-170041942	chr4-59434059-59434410	chr8-121451243-121452200
chr18-57823917-57824697	chr9-123138700-123139711	chr1-76258050-76258648	chr3-116892862-116893170	chr6-67113206-67114318	chr4-134081314-134082486	chr7-25575141-25576563	chr14-24747612-24748857
chr8-73052181-73052958	chr4-11611152-11611903	chr3-51262737-51263177	chr7-101964584-101964860	chr2-128521635-128522312	chr7-112467277-112468073	chr11-30095198-30095588	chr6-73038175-73038757
chr11-105140934-105141526	chr6-29631649-29632921	chr8-90244624-90245214	chr5-101858848-101859342	chr12-30848349-30848964	chr3-63612782-63613318	chr7-112699998-112700363	chr2-148338011-148338735
chr14-103568035-103568827	chr8-23299640-23300319	chr13-72691800-72692688	chr3-132865316-132865970	chr2-49732534-49733890	chr17-15108083-15109766	chr6-77429072-77429418	chr15-25791841-25792221
chr17-68071348-68072041	chr1-63268882-63269164	chr11-5952442-5952758	chr9-102926153-102926483	chr2-33370266-33371824	chr17-83983011-83983836	chr7-30602423-30602976	chr11-32619191-32619842
chr18-38874725-38875439	chr9-41395470-41396016	chr17-44188059-44189173	chr16-36545323-36545709	chr17-80972841-80973378	chr9-22563310-22564279	chr10-29285710-29286099	chr5-21144190-21145109
chr17-84257645-84258545	chr15-25102064-25103386	chr5-146923589-146923854	chr6-120250996-120251248	chr10-78287650-78288091	chr17-5698282-5699530	chr8-120498779-120499219	chr19-47890365-47890924
chr13-40376518-40377173	chr16-94888330-94888985	chr10-127766500-127766848	chr4-46952820-46953372	chr17-31892479-31893254	chr1-133251197-133252154	chr7-74423517-74424758	chr12-75309719-75310125
chr15-100710613-100711334	chr3-143411309-143412010	chr1-89011531-89011825	chr17-67728711-67729184	chr2-116065550-116066219	chr9-87524884-87525726	chr4-15726913-15727528	chr2-91971296-91972628
chr4-142447408-142447992	chr3-27724132-27724645	chr15-73455567-73455777	chr5-114036361-114036647	chr1-190796755-190798213	chr6-92604904-92605560	chr8-11841329-11842014	chr5-29387566-29388662
chr1-157755012-157755589	chr18-84768493-84769182	chr5-67301742-67302090	chr8-13577629-13578226	chr17-30507018-30507837	chr1-79925673-79926573	chr4-57156819-57157060	chr13-89288133-89288478
chr17-73411306-73412374	chr3-143193278-143193968	chr11-114794968-114796038	chr7-144572252-144572498	chr6-118989909-118990428	chr10-42879115-42879944	chr10-70080809-70082161	chr11-117735913-117736609
chr14-67951403-67952038	chr3-85203556-85204249	chr19-5944706-5945628	chr9-71030567-71030883	chr2-158273296-158274074	chr12-91412457-91413731	chr9-96862832-96863180	chr9-47422069-47423368
chr16-37651480-37651842	chr11-84681183-84681512	chr12-102588351-102588638	chr9-40426421-40426887	chr19-56601251-56602390	chr5-7932368-7933212	chr8-71569224-71570914	chr14-31569189-31569593
chr9-66732870-66733670	chr13-39023523-39024344	chr13-93628782-93629675	chr2-31439608-31439924	chr1-58127897-58128395	chr11-75141842-75142214	chr10-77570005-77570288	chr13-34708752-34709391
chr7-16544653-16545129	chrX-142560078-142561055	chr18-66403360-66404155	chr7-114783211-114783871	chr3-121638074-121638567	chr8-82939701-82940419	chr13-24955213-24955829	chr19-5680360-5680751
chr9-16517507-16518107	chr17-4173747-4174496	chr2-105126102-105126865	chr14-73253305-73254058	chr13-37500741-37501218	chr8-80912748-80913579	chr11-71353269-71353670	chr10-77266306-77266558
chr2-110179059-110180664	chr10-60744375-60744897	chr7-125678659-125679110	chr15-37164050-37165052	chr1-131730343-131731029	chr17-8253991-8254765	chr19-55271057-55271743	chr15-10818010-10818720
chr5-132973165-132974344	chr8-115143380-115144424	chr18-67251983-67252756	chr14-28450609-28451459	chr11-34158740-34159235	chr8-125287810-125288294	chr6-128104523-128105200	chr1-131345411-131345936
chr2-174049405-174050392	chr15-10889991-10890879	chr10-61572020-61572723	chr6-116385188-116386375	chr1-106683066-106683309	chr9-42109719-42110660	chr16-25758110-25758417	chr10-93069169-93069661
chr2-84258222-84258951	chr1-44580115-44580869	chr7-73715890-73716725	chr13-70866830-70867552	chr10-86824559-86825322	chr15-77876580-77877054	chr3-57555557-57555939	chr4-7112146-7112522
chr4-117609264-117609781	chr12-71613087-71613765	chr4-131848122-131848420	chr19-59457895-59458748	chr12-50897472-50898031	chr8-88603413-88605045	chr1-135248302-135248902	chr14-24144246-24144841
chr7-109790684-109791257	chr13-52029978-52030445	chr9-71467266-71467785	chr13-44513378-44513699	chr1-125676322-125677317	chr1-59295470-59296402	chr13-46788056-46788913	chr16-57581827-57582369
chr7-78185032-78186371	chr4-123233094-123234186	chr1-14947527-14947823	chr2-105366995-105367921	chr2-72210343-72210729	chr17-26357865-26358230	chr9-118629492-118630493	chr12-4664795-4665301
chr11-35325076-35325768	chr14-67414174-67414590	chr19-52534733-52535104	chr10-8043715-8044162	chr16-5109848-5110543	chr19-48049283-48050376	chr11-96113879-96114515	chr14-57921295-57922357
chr18-55815562-55816665	chr4-94380031-94380551	chr16-71391601-71392325	chr3-50904547-50905547	chr3-21553318-21553795	chr8-123141821-123142410	chr18-54598281-54598923	chrX-134640716-134641433
chr1-51148496-51149185	chr14-25786868-25787769	chr8-68307139-68307954	chr13-113754825-113755303	chr2-135187685-135188177	chr3-115588563-115589347	chr12-108675323-108676326	chr6-58735092-58735565
chr13-111013862-111014584	chr12-83268305-83268933	chr6-86048445-86048766	chr18-36663880-36664312	chr5-139932057-139933115	chr1-184060288-184061004	chr18-4970880-4971315	chr8-70649282-70649681
chr14-58690823-58691739	chr4-134802120-134802579	chr16-36775686-36775886	chr17-84874486-84874971	chr11-83303827-83304095	chr9-71316870-71317510	chr6-49965934-49967091	chr6-93314037-93315143
chr7-115373733-115374570	chr6-149196666-149197607	chr11-120894394-120894821	chr11-83885192-83885502	chr16-34029729-34030206	chr11-32243360-32244545	chr1-134071389-134071739	chr3-105018158-105018472
chr12-67035311-67036174	chr14-25185258-25186775	chr1-130462099-130463189	chr10-66102064-66102438	chr2-120482796-120483410	chr5-103373936-103374758	chr7-90281579-90281968	chr9-101015372-101015731
chr12-110020542-110021474	chr15-82983163-82984035	chr8-36891374-36891985	chr7-81516324-81516907	chr10-83341252-83341521	chr8-114793519-114794223	chr9-77586979-77587422	chr17-9768142-9768532
chr1-137636298-137637352	chr9-117364537-117365189	chr4-131569018-131569485	chr14-118804585-118804862	chr2-13573189-13575694	chr2-171373079-171373927	chr14-69052383-69053709	chr2-51981482-51982017
chr18-71601570-71602327	chr10-127476457-127477091	chr13-55163421-55163893	chr10-115779859-115780591	chr1-170521316-170522033	chr15-94049534-94050457	chr2-94846412-94846767	chr16-32176886-32177544
chr17-26054128-26054906	chr5-77147486-77148476	chr6-137178946-137179349	chr7-141093958-141094242	chr14-30637067-30637426	chr8-13529343-13531714	chr5-116269302-116270240	chr1-133448272-133448971
chr2-74676728-74676940	chr5-73881730-73882426	chr15-92276808-92277150	chr4-133197869-133198253	chr14-87433062-87433832	chr6-29146570-29147156	chr3-54420599-54421376	chr2-10262617-10263147
chr12-97432532-97433141	chr8-18782380-18783318	chr7-68263844-68264902	chr17-28683422-28684024	chr4-154269233-154269948	chr9-5728660-5729734	chr6-34156003-34156404	chr18-60737127-60737525
chr5-77157757-77158424	chr14-40962558-40962995	chr15-88467870-88468407	chr16-74609473-74609855	chr7-141642310-141642716	chr7-110982014-110982708	chr1-168708107-168710056	chr18-63338510-63339311
chr10-43689060-43690184	chr3-51531358-51532681	chr3-138821777-138822622	chr16-72734079-72734554	chr11-97210682-97211002	chr11-38824880-38825762	chr8-106602917-106603809	chr5-64701514-64702187
chr9-67669862-67671130	chr7-17060001-17060299	chr10-76990872-76991538	chr12-66012678-66012991	chr13-100551333-100553317	chr4-71488577-71489233	chr2-115859273-115861079	chr8-86800973-86802350
chr14-22759301-22760984	chr11-8813943-8814888	chr5-117550954-117551321	chr11-79757408-79757825	chr2-164418296-164418711	chr18-5207335-5208350	chr3-102135456-102136182	chr11-6000265-6000863
chr3-139985843-139986699	chr14-24216005-24217133	chr2-166485117-166486143	chr4-152211955-152212407	chr16-90623746-90624693	chr3-115364624-115365655	chr5-140180154-140180516	chr15-75828144-75828555
chr15-76462231-76462543	chr9-35372213-35372681	chr8-14949811-14950325	chr9-66769100-66769753	chr8-44456259-44456624	chr15-12680557-12681613	chr12-14286004-14286463	chr6-108476663-108477341
chr17-54162275-54162962	chr4-149683475-149683835	chr1-91882721-91883437	chr9-114700791-114701389	chr15-100478809-100479245	chr10-111923543-111924408	chr9-21312098-21312649	chr15-88840238-88840437
chr17-24757437-24757688	chr2-128507351-128508113	chr15-27884298-27884975	chr4-148473445-148473785	chr16-44025850-44026471	chr12-96748968-96749664	chr1-164713745-164714559	chr5-23251639-23252180
chr11-102936056-102937123	chr18-54118935-54120413	chr9-71674406-71674717	chr15-41726978-41727878	chr4-65216338-65217025	chr1-90423938-90424909	chr7-104180715-104181202	chr6-129451535-129452163
chr5-113751438-113752094	chr1-90253198-90253997	chr14-20266968-20267218	chr13-73677935-73678161	chr2-125158719-125158924	chr16-4273709-4274422	chr11-85791041-85791540	chr2-152360253-152360785
chr2-35428862-35429188	chr14-121713093-121714485	chr19-14499988-14500342	chr10-17510689-17511059	chr11-77194153-77194549	chr5-15733941-15734789	chr16-97751868-97752166	chr2-179382297-179382878
chr4-62263093-62264074	chr6-46491593-46491914	chr5-21503321-21503641	chr10-41552224-41553292	chr10-12004763-12005343	chr16-50601679-50602562	chr14-99010266-99011193	chr14-19905628-19906032
chr11-36276905-36278421	chr2-143806135-143807212	chr1-23263804-23264126	chr2-63280760-63281334	chr10-83145624-83146693	chr7-28558464-28559261	chr14-49078690-49079093	chr10-26798809-26800003
chr11-90848195-90848866	chr13-32518037-32519573	chr6-87227988-87228206	chr4-8154772-8155263	chr19-23133103-23133373	chr17-49534254-49534900	chr4-135385553-135386136	chr10-37837541-37838001
chr7-68567363-68568670	chr7-98894797-98895806	chr14-35916616-35916883	chr2-118247956-118248291	chr11-88180211-88181785	chr1-90843665-90844275	chr8-121300460-121302564	chr15-36489756-36490092
chr2-30164040-30164935	chr12-79931406-79931937	chr8-124869675-124870076	chr15-84277771-84278506	chr12-80383389-80383924	chr14-32914904-32915874	chr12-76508786-76509390	chr8-89042583-89044258
chr7-67607811-67608702	chr10-86824559-86825322	chr17-17825908-17829079	chr7-79837150-79837513	chr8-87871753-87872002	chr8-82972799-82973838	chr17-45961979-45962236	chr10-60933478-60934774
chr9-107735374-107736543	chr15-12571178-12571665	chr11-4283355-4284045	chr11-116865891-116866444	chr18-9291821-9292636	chr1-60734692-60735707	chr4-140104769-140105010	chr1-136733016-136733631
chr7-74862636-74863193	chr2-12033242-12034411	chr15-66883157-66884160	chr5-146190064-146190355	chr11-109005703-109006110	chr2-169483862-169485044	chr7-141214999-141216686	chr2-6226293-6226861
chr10-81401491-81402405	chr14-29478467-29479457	chr13-12195317-12195676	chr11-75443657-75444103	chr11-107576185-107576737	chr2-115469174-115469773	chr18-64601478-64601728	chr10-66864167-66864918
chr15-56518337-56519148	chr13-34440808-34441853	chr14-74871335-74871729	chr10-68218778-68219004	chr6-116793332-116794644	chr3-103733026-103733480	chr15-7075211-7075501	chr10-99423397-99423700
chr2-45785684-45785981	chr8-36556089-36556710	chr6-92841599-92842281	chr17-70810831-70811278	chr4-129516939-129517255	chr16-44632279-44633185	chr7-126681162-126681485	chr15-38302239-38302558
chr11-45509036-45509629	chr4-46129133-46130047	chr12-79755615-79755966	chr1-119877544-119877776	chr12-80229696-80231020	chr17-71689760-71690233	chr8-7653943-7654175	chr2-124704836-124705290
chr4-82504929-82507301	chr10-121877926-121878287	chr8-62284209-62285132	chr3-28721243-28722287	chr5-35041275-35041660	chr11-7547601-7548584	chr4-115236445-115236939	chr11-80821238-80821608
chr1-137373562-137374113	chr7-18839710-18841194	chr3-129396844-129397355	chr5-52360414-52361131	chr1-164704478-164704949	chr18-38711470-38712092	chr9-67058343-67058749	chr17-25081015-25081458
chr14-19867256-19867875	chr17-63677729-63678685	chr4-152253189-152253882	chr18-60905928-60906172	chr5-136427519-136428968	chr7-71391239-71391829	chr5-112120832-112122011	chr3-156131648-156132064
chr9-120884352-120885134	chr6-147161517-147162776	chr9-62664008-62664623	chr13-71148876-71149582	chr11-88394224-88395316	chr6-51036403-51036961	chr3-30138092-30139012	chr7-68606246-68606665
chr13-103660320-103660994	chr1-90650441-90651612	chr4-41257752-41258183	chr5-107874941-107875556	chr13-108628478-108628881	chr11-114229431-114230172	chr17-83312240-83312906	chr10-127748849-127749755
chr11-36872746-36873572	chr14-60666317-60666652	chr6-55093446-55094275	chr5-122802599-122802919	chr12-103059242-103059949	chr4-72013986-72014778	chr3-66296421-66297019	chr7-83659071-83659647
chr13-20622959-20623792	chr8-90799166-90799810	chr10-38121850-38122316	chr12-52446297-52446854	chr11-117541065-117541747	chr3-40405240-40406016	chr13-95113694-95114231	chr19-40394574-40395549
chr14-62803231-62803588	chr7-144751846-144752215	chr18-78237137-78238946	chr11-65543576-65544551	chr2-173977260-173978099	chr11-116648376-116648791	chr2-79770292-79770628	chr18-38269121-38269436
chr13-69392665-69393296	chr4-125809428-125810022	chr7-110320059-110320539	chr8-114536141-114536528	chr4-34638486-34638808	chr1-169685042-169685677	chr13-69429162-69430512	chr17-75435535-75435972
chr8-12996631-12997729	chr2-133326464-133327134	chr18-74505092-74505827	chr17-84873515-84873859	chr12-80103253-80104118	chr1-167292224-167292866	chr4-138983330-138983725	chr3-67450585-67450993
chr18-82722085-82722448	chr12-54481464-54482385	chr15-72817465-72818434	chr6-73462380-73462834	chr6-145317905-145318262	chr15-92994033-92994743	chr17-46210481-46211048	chr12-110499220-110499490
chr9-95079364-95080822	chr4-152691299-152692114	chr10-53444876-53445147	chr9-65671145-65671916	chr19-25236183-25237836	chr14-11683504-11684556	chr11-87017952-87018337	chr3-149330702-149331087
chr10-9095062-9095662	chr5-116895209-116895824	chr1-152790788-152791646	chr10-33872581-33873303	chr14-73351092-73351518	chr2-68292623-68293556	chr17-83998871-83999553	chr16-77172998-77173765
chr2-159725126-159725685	chr3-92317263-92317977	chr1-62580401-62580825	chr8-106851228-106851477	chr5-117584505-117585399	chr19-44669419-44670955	chr12-73382727-73383545	chr15-79396812-79397064
chr11-19608311-19609139	chr2-119995189-119996311	chr11-63922123-63922631	chr14-30530415-30531241	chr12-65216334-65216755	chr16-91363160-91363883	chr11-98446187-98447652	chr2-129079210-129079568
chr2-61346107-61346823	chr5-111890660-111891368	chr15-86189063-86189434	chr1-127723590-127723897	chr9-21835032-21835742	chr4-141925741-141926394	chr8-82384454-82384803	chr15-102126084-102126692
chr11-6018571-6019081	chr3-30113049-30113748	chr19-26865263-26866368	chr18-52473683-52473981	chr7-112831476-112831764	chr14-8331230-8331938	chr6-77604630-77605311	chr9-79961568-79962333
chr7-89054371-89054799	chr13-31506258-31507026	chr19-25273242-25273703	chr15-73518099-73518657	chr15-40643862-40644241	chr1-152417560-152418010	chr19-7310663-7311099	chr14-64006379-64006811
chr17-69516235-69517058	chr16-91363160-91363883	chr2-172412411-172414053	chr7-79734507-79734915	chr10-52755856-52756573	chr11-94704044-94704945	chr15-101293035-101294859	chr3-151913902-151914430
chr1-191804638-191805201	chr11-74992309-74993060	chr12-69494487-69494948	chr14-61611868-61612154	chr4-133518555-133519581	chr6-116845967-116846756	chr4-120516469-120516760	chr1-73923134-73923579
chr5-125110589-125111057	chr1-166282418-166283136	chr7-105650417-105651770	chr18-57543263-57543667	chr12-32282398-32283114	chr10-30470525-30471392	chr1-172242286-172242697	chr2-163731844-163732361
chr12-44601314-44603118	chr15-12721937-12722414	chr4-138131115-138131631	chr11-74085807-74086032	chr7-31114560-31116098	chr6-49873483-49874195	chr5-102045233-102045508	chr6-112210268-112211084
chr2-164036451-164037240	chr5-33487884-33488681	chr1-131487019-131487302	chr6-50126326-50126676	chr11-3989744-3990076	chr16-26527863-26528611	chr15-30661639-30662353	chr5-97877984-97878692
chr8-25428345-25429351	chr14-114843132-114843629	chr5-148615898-148616634	chr8-74169575-74169835	chr1-16058473-16059127	chr8-120696384-120697013	chr2-49721478-49721917	chr9-115664960-115666064
chr14-12161592-12162843	chrX-10763477-10764330	chr6-112864885-112865518	chr8-18683157-18683536	chr10-119965661-119966563	chr9-94487700-94488602	chr12-104829578-104830530	chr16-49953773-49954174
chr1-42813223-42814011	chr15-84763045-84764159	chr4-76319890-76320277	chr3-63494363-63495474	chr13-98015873-98017185	chr7-82366002-82366709	chr11-89375000-89375508	chr10-102732273-102732781
chr17-44588073-44588863	chr12-83317401-83317899	chr1-135129099-135129413	chr7-128627254-128627605	chr5-102844084-102844682	chr14-117681226-117682027	chr13-92093577-92094239	chr4-148926026-148926229
chr9-46609237-46610486	chr7-120534629-120535466	chr9-45261519-45261812	chr2-76016174-76016508	chrX-142501076-142501407	chr1-72914506-72915203	chr17-26433249-26433629	chr8-94904756-94905189
chr8-34398586-34399657	chr7-101391902-101392499	chr15-75795074-75796033	chr14-68322979-68323521	chr15-74784630-74785034	chr9-71676911-71677682	chr19-29215812-29216460	chr18-43515020-43515402
chr11-71987087-71987895	chr19-54297425-54298324	chr8-47702189-47702579	chr8-117095623-117096053	chr5-37472040-37472344	chr12-35408181-35408990	chr16-29787761-29788507	chr18-38127077-38127607
chr4-142267148-142268448	chr11-57635236-57635576	chr18-65766954-65767499	chr10-43378837-43379047	chr1-55706444-55707431	chr8-89283222-89284091	chr11-61484324-61485823	chr2-134527212-134528665
chr15-55726770-55727603	chr2-173558526-173559562	chr17-49472660-49472891	chr4-11067875-11068285	chr14-58175536-58176528	chr5-73891582-73892136	chr3-86560309-86560706	chr11-87216298-87216584
chr12-40546254-40547154	chr1-162076435-162077648	chr17-63165886-63166119	chr4-10929713-10930027	chr14-76912218-76913266	chr4-84088054-84088634	chr4-84018574-84020227	chr19-46635674-46636066
chr10-69454430-69454822	chr14-46060675-46061514	chr4-131390923-131391962	chr10-25981261-25981618	chr11-60308624-60309120	chr7-117226164-117226692	chr14-22759301-22760984	chr3-80009242-80009606
chr1-34040845-34041620	chr11-74841389-74841673	chr1-43474328-43474853	chr9-55039538-55039761	chr9-62023157-62023411	chr10-8757042-8757946	chr18-57567835-57568481	chr18-11939503-11940316
chr13-63304889-63305919	chr17-63784258-63785162	chr6-84892908-84893930	chr6-18180679-18180921	chr12-69879101-69879627	chr7-72206585-72207624	chr9-115893814-115894387	chr8-47007858-47008706
chr12-56890980-56891728	chr13-108013153-108013508	chr16-73964025-73964926	chr16-46507150-46507774	chr4-120598731-120599273	chr19-35966441-35966950	chr4-11387871-11388456	chr12-26342627-26343034
chr19-10362478-10363281	chr10-86368638-86369220	chr9-120322425-120322998	chr11-45838247-45839079	chr17-26422302-26422817	chr2-29716164-29717177	chr16-17251527-17251994	chr15-66324169-66324932
chr4-136705106-136705684	chr7-124707037-124707460	chr6-137294650-137295817	chr10-78347661-78347864	chr15-61660603-61660947	chr10-53434279-53435704	chr10-83321573-83322008	chr18-37998249-37999692
chr8-34144823-34145323	chr13-48565987-48566819	chr6-40429486-40429973	chr5-129621130-129621664	chr13-37507135-37507636	chr2-38040681-38041368	chr11-99473365-99473684	chr7-71602588-71603588
chr6-54369691-54370524	chr1-37504266-37505585	chr11-87631446-87631705	chr2-44569095-44569852	chr4-123196394-123196825	chr3-18269019-18269965	chr3-93351938-93352351	chr5-147721389-147721724
chr16-48405890-48406435	chr6-141041254-141042491	chr9-40614124-40614353	chr1-63123832-63124474	chr5-18434183-18435184	chr1-169163518-169163918	chr13-111978475-111979008	chr4-148313570-148313993
chr6-142365580-142366549	chr18-21451572-21452376	chr19-46517990-46519224	chr8-23198381-23199214	chr5-136959158-136959607	chr11-116494486-116495025	chr7-115684145-115684545	chr17-15152531-15153530
chr4-64043343-64043664	chr1-60734692-60735707	chr4-46563748-46564221	chr12-88490727-88491543	chr1-191447454-191448113	chr6-56616095-56617482	chr13-49036487-49037437	chr10-86406872-86407400
chr4-137556591-137557469	chr16-29945138-29946678	chr11-107904005-107904294	chr19-28929014-28929452	chr2-167594195-167594920	chr15-91314300-91314867	chr1-138348295-138348930	chr5-125074504-125074847
chr9-118629492-118630493	chr15-102246826-102248194	chr8-87914227-87914766	chr4-123647722-123647983	chr4-118273558-118273792	chr14-27351067-27352232	chr14-50973783-50974046	chr9-116145164-116145671
chr4-107353757-107355066	chr6-72627203-72627749	chr12-112994121-112994516	chr10-70598189-70600309	chr4-142047027-142047379	chr2-30601045-30601851	chr12-95021527-95022091	chr1-39713716-39714675
chr4-70026809-70027330	chr5-30912954-30913782	chr14-70473634-70474611	chr16-45884232-45884488	chr10-79820649-79821103	chr5-87573279-87574822	chr16-88744694-88745318	chr11-100389875-100390222
chr6-117249260-117250454	chr15-12631036-12631860	chr2-57285080-57285570	chr13-45252158-45252475	chr3-137977053-137977908	chr8-90868972-90870322	chr2-25286648-25287428	chr1-86858776-86859201
chr14-67287045-67287405	chr1-78187226-78188105	chr6-119562420-119562877	chr10-87520218-87520957	chr1-130733536-130734125	chr15-95905791-95907082	chr6-51190126-51190437	chr15-55843612-55844149
chr3-65861290-65861866	chr18-57750826-57751351	chr11-46064725-46066066	chr15-8265942-8266230	chr3-88456341-88456629	chr8-113493936-113494513	chr5-31810727-31811457	chr7-139433959-139434747
chr16-40555630-40556068	chr7-65141772-65142689	chr13-44630050-44630370	chr16-22698916-22699349	chr6-144463720-144463979	chr4-105708120-105708759	chr3-121588613-121589762	chr10-41937167-41937504
chr17-27596136-27596999	chr14-11932219-11932909	chr2-5200693-5201539	chr4-44943465-44943798	chr1-51758368-51759107	chr6-127274777-127275500	chr13-40730701-40731401	chr5-75922598-75922999
chr4-125933318-125933718	chr11-89423137-89423620	chr2-4282646-4283077	chr13-23839345-23839665	chr4-155063879-155064188	chr5-148569077-148569821	chr13-67284398-67284674	chr2-65189318-65189729
chr17-46995943-46996969	chr17-12790187-12791124	chr1-57528363-57529125	chr5-132216141-132216456	chr18-15247118-15248060	chr4-150775847-150776538	chr2-89414498-89414875	chr14-69780364-69780708
chr17-87517280-87517680	chr10-128438833-128439269	chr17-51583294-51583651	chr14-115118375-115119366	chr2-167128822-167130659	chr7-110296802-110297850	chr9-63912047-63912349	chr2-115119374-115119900
chr15-41883583-41884193	chr15-64013354-64013714	chr5-124852276-124852720	chr12-24685949-24686709	chr11-63918626-63919032	chr12-33184640-33185403	chr19-26865263-26866368	chr3-21427442-21428633
chr5-37650187-37651371	chr8-31278535-31279134	chr8-92775166-92775637	chr9-44083607-44083916	chr10-52277962-52278493	chr1-38221977-38222538	chr7-143910221-143910546	chr12-55321606-55321992
chr9-62467135-62467828	chr19-44671414-44672485	chr6-147649010-147649351	chrX-164506126-164506610	chr19-57436433-57437311	chr8-48591752-48592296	chr19-38015315-38016021	chr18-13911382-13911879
chr14-54996794-54997559	chr19-61056991-61058063	chr1-131174311-131174642	chr18-7665961-7666307	chr4-95966531-95967808	chr15-93168393-93169577	chr5-17296437-17297111	chr1-93680150-93680568
chr13-110953457-110954150	chr3-82261973-82262601	chr6-70215664-70216107	chr8-25252507-25253050	chr3-90536938-90538506	chr3-53225673-53226168	chr17-49512671-49513119	chr7-16845207-16845868
chr6-5005402-5006115	chr17-80935892-80936825	chr9-29514589-29515227	chr1-162857815-162858237	chr4-141741767-141742610	chr6-82029403-82030996	chr4-135721990-135722549	chr2-115309837-115310741
chr6-29126889-29127362	chr8-114488682-114489245	chr9-22024591-22024883	chr8-115765957-115766875	chr7-122429153-122429512	chr6-141341153-141341748	chr2-164221362-164222059	chr3-30176438-30177143
chr9-61755913-61757365	chr11-118162190-118162651	chr2-159356052-159357065	chr11-107463313-107463661	chr7-24592154-24592755	chr8-124339878-124341004	chr11-46388274-46388947	chr16-95831399-95832626
chr1-130893398-130894036	chr3-103683225-103683985	chr12-99933562-99933953	chr9-111461350-111462166	chr4-95443798-95444893	chr11-21056088-21056714	chr13-95098883-95099224	chr12-79906748-79907232
chr1-18974877-18975352	chr13-57666338-57667096	chr4-149990115-149991351	chr2-62411190-62412761	chr15-100089478-100090009	chr9-107714296-107715002	chr9-15512817-15513471	chr10-44861523-44862021
chr15-42046973-42047891	chr8-120696384-120697013	chr12-111516836-111517057	chr6-17554306-17555107	chr1-43377302-43378068	chr7-36133529-36134181	chr7-37568713-37569094	chr10-84055460-84056249
chr16-51475562-51476360	chr17-44397698-44398582	chr4-105230070-105230504	chr11-83833907-83834357	chr8-47648891-47649171	chr10-76622794-76624247	chr9-23041127-23042531	chr5-105620515-105621153
chr3-115590539-115591138	chr10-39429894-39430724	chr13-63256725-63257181	chr13-51238093-51238598	chr13-78920735-78921396	chr17-12724843-12725701	chr19-26891226-26891861	chr15-62392424-62393105
chr12-10292351-10293089	chr2-12221278-12222235	chr10-62824529-62824820	chr16-26504829-26505230	chr14-24234457-24234726	chr10-89257376-89258900	chr19-25856088-25857049	chr4-124704792-124705289
chr4-11247162-11247857	chr8-11601854-11602665	chr3-95635554-95636319	chr17-29068788-29069385	chr14-70874053-70874818	chr11-27210578-27211379	chr5-24427856-24428389	chr3-132021932-132022435
chr12-84726508-84727799	chr16-94931324-94932606	chr7-73351388-73351873	chr15-10399663-10401176	chr11-88617925-88619191	chr15-7014630-7015526	chr15-97814683-97815131	chr2-173382190-173382746
chr4-114623673-114624625	chr5-35728743-35729450	chr17-28052262-28052832	chr4-141741767-141742610	chr5-99526525-99527179	chr7-51831767-51832501	chr9-35326795-35327247	chr7-145047611-145048350
chr2-59805582-59806416	chr7-65902151-65903242	chr7-115750284-115751371	chr10-53062222-53063071	chr14-122599606-122600244	chr14-33487026-33488709	chr14-57249797-57250147	chr18-38277560-38278970
chr15-99531890-99532367	chr3-123613536-123614019	chr19-23694420-23694630	chr1-78440641-78441303	chr8-107143484-107143804	chr16-7646750-7647763	chr7-143723785-143724165	chr2-70930638-70931190
chr14-68976887-68977905	chr16-85092577-85093127	chr2-152951103-152952633	chr12-72078301-72078505	chr3-28841734-28843475	chr3-79408383-79408854	chr3-28587813-28588170	chr16-12233254-12233603
chr15-39767956-39768644	chr1-43337084-43337864	chr2-32325366-32325896	chr10-99255849-99256527	chr10-127835262-127835663	chr15-94139024-94139962	chr1-55213449-55213741	chr14-86487454-86487917
chr8-89411824-89412799	chr18-76757508-76758031	chrX-103922442-103922713	chr1-194038741-194039001	chr5-89218025-89219161	chr2-167543087-167544826	chr6-108255674-108256229	chr5-99336392-99336830
chr6-51097077-51097879	chr10-92242551-92243633	chr4-119412715-119413016	chr1-133309600-133310104	chr9-27368969-27369482	chr5-111648181-111649461	chr8-103408893-103409720	chr3-21644156-21644528
chr18-15751329-15751841	chr8-25211572-25212562	chr2-168072414-168073284	chr15-25945203-25945561	chr3-14408454-14409155	chr10-46760809-46761390	chr15-12426439-12426675	chr6-146932999-146933531
chr6-23728568-23729191	chr12-25533678-25534933	chr18-61639414-61639988	chr4-87991706-87992074	chr7-25834998-25836082	chr9-58175493-58176385	chr1-180444401-180444760	chr7-110260032-110260290
chr3-21892925-21893488	chr6-129229708-129230583	chr16-52166467-52166769	chr9-110689221-110689784	chr11-112810506-112811920	chr9-25405489-25406575	chr8-80852796-80853542	chr2-158672815-158673179
chr9-42019266-42019946	chr2-119304769-119305506	chr4-9095680-9096019	chr10-121488522-121489181	chr17-84156771-84157609	chr13-107676054-107677361	chr7-122728555-122729259	chr12-31143235-31143575
chr16-90407518-90408332	chr4-117605723-117606104	chr5-74904967-74906301	chr13-60736193-60736800	chr9-78985218-78985836	chr19-5067547-5068221	chr5-17271533-17272363	chr1-39922681-39923179
chr8-118303426-118304187	chr4-97868256-97869411	chr17-25555722-25557252	chr9-123183218-123183543	chr17-71158972-71159588	chr16-30199729-30200228	chr17-56907071-56907411	chr11-106715143-106715432
chr1-55820742-55821704	chr15-95640289-95640760	chr11-7129496-7129987	chr11-79157577-79158414	chr1-59580021-59580787	chr7-96834746-96835217	chr16-18471369-18471790	chr15-77581660-77582135
chr11-94138475-94139164	chr10-54939452-54939917	chr13-10562944-10563509	chr12-69649070-69649839	chr14-105979124-105980764	chr3-132875871-132876742	chr9-70786657-70787280	chr6-37353425-37353915
chr2-180484908-180485352	chr1-77251169-77251807	chr8-119098281-119098602	chr19-7633601-7634209	chr13-60225419-60226884	chr18-61317066-61317593	chr13-60099592-60101047	chr7-100875869-100876176
chr1-21543592-21544876	chr4-62998358-62999126	chr7-133963277-133964037	chr14-72533858-72534395	chr7-29266829-29267248	chr3-98434079-98435525	chr1-132084838-132085725	chr12-68462654-68463505
chr9-53895519-53896245	chr2-17867982-17868595	chr3-108076794-108077228	chr7-99167861-99168333	chr14-68038591-68039043	chr3-57445488-57446215	chr10-12826775-12827270	chr2-96334587-96334971
chr8-103375169-103375607	chr4-151181229-151181597	chr11-10893278-10893655	chr4-151444608-151444986	chr7-24280335-24281041	chr8-73750280-73751437	chr2-100976970-100977690	chr6-100189336-100189739
chr3-31892588-31893058	chr5-101322635-101323672	chr11-95161531-95162099	chr11-22648319-22648573	chr14-68036993-68037593	chr7-73583917-73585297	chr5-89844260-89844724	chr4-53592142-53592745
chr16-40696963-40697655	chr10-94390821-94391613	chr1-91455718-91456155	chr14-28541858-28542674	chr12-51863183-51863870	chr13-41688999-41690293	chr6-115518897-115519639	chr12-27991976-27992863
chr10-125921664-125922651	chr4-107834723-107835244	chr4-155014099-155014423	chr15-36475902-36476159	chr1-19241931-19242313	chr4-20163537-20164733	chr11-93593653-93594278	chr8-119423773-119424121
chr9-106456665-106457107	chr3-131143018-131143637	chr8-121039194-121039407	chr18-10915625-10915902	chr17-13744733-13745205	chr7-143977100-143979600	chr13-78935344-78935739	chr8-122665242-122665544
chr14-48198942-48199338	chr8-57776478-57777138	chr13-94264018-94264416	chr11-109349905-109350251	chr10-22868145-22868953	chr14-23131571-23132538	chr19-40998471-40998823	chr5-75918147-75918424
chr4-110121470-110121826	chr8-91205867-91206207	chr16-30082839-30084041	chr14-75776642-75777112	chr9-95405330-95407987	chr13-79138419-79139076	chr16-76537947-76538278	chr15-72971768-72972258
chr2-167756973-167757562	chr12-119237661-119239430	chr16-48451860-48452233	chrX-103708560-103708919	chr11-20789027-20789310	chr17-14178078-14178922	chr1-105886330-105886723	chr8-8992420-8992880
chr2-12469346-12470519	chr16-31325819-31327326	chr6-54326437-54328031	chr3-144185385-144186044	chr10-115809146-115809758	chr13-42934451-42935278	chr8-78791738-78792104	chr6-87495804-87496474
chr17-75107513-75108272	chr17-78281199-78281813	chr15-75658426-75659023	chr1-164703075-164704038	chr3-158209398-158209757	chr2-134708512-134709287	chr11-98469788-98470462	chr17-30524336-30524694
chr3-57975306-57975744	chr17-44351607-44352256	chr14-69251809-69252364	chr18-81030052-81031085	chr9-49922077-49923231	chr16-78101462-78102247	chr15-101267501-101268126	chr2-166650457-166650792
chr6-126705844-126706389	chr1-38666191-38667076	chr8-123347929-123349359	chr10-45871888-45872723	chr15-55265315-55266353	chrX-147327705-147328695	chr2-165183879-165184618	chr9-62522878-62523409
chr7-101393514-101394874	chr16-57251434-57252491	chr9-70132127-70132518	chr10-45820701-45821580	chr4-81743940-81745363	chr2-117455751-117456613	chr7-56543431-56543852	chr11-32330399-32331471
chr15-7463449-7464061	chr15-86896836-86897976	chr9-62452034-62452303	chr9-109565502-109565814	chr12-112721208-112723227	chr8-107556259-107557079	chr15-85033951-85034254	chr12-91796777-91797168
chr10-65541791-65542535	chr2-139783118-139784028	chr12-66499298-66499586	chr13-112076146-112076480	chr14-20849428-20850105	chr15-27788100-27788818	chr7-113048361-113048739	chr6-126807895-126808641
chr3-148472723-148473373	chr2-178670945-178671497	chr9-54787719-54788090	chr19-38589522-38589734	chr8-127168480-127168880	chr5-134867325-134868150	chr2-132938963-132939503	chr1-156952366-156952722
chr1-20171145-20171601	chr2-102011399-102011897	chr15-80771526-80772305	chr7-49859896-49860151	chr8-103808114-103809465	chr1-169367257-169368578	chr15-94715373-94715911	chr16-18705130-18705796
chr14-76932785-76933456	chr8-12137428-12138177	chr9-74790843-74791416	chr8-47404303-47405105	chr8-94182996-94183615	chr18-60032590-60033297	chr11-97576253-97576478	chr5-90772135-90772631
chr12-85256022-85256683	chr5-119670183-119671125	chr2-29356574-29356871	chr10-77146856-77147538	chr13-60736193-60736800	chr15-10598821-10599596	chr3-146375101-146375696	chr16-87660932-87661531
chr4-63071354-63072288	chr1-150949890-150951267	chr14-70884125-70884710	chr5-137345771-137346120	chr1-154201045-154201644	chr4-140622714-140623201	chr10-91326583-91327886	chr6-88363348-88363874
chr13-46008699-46009465	chr18-47172150-47172694	chr15-12749947-12750181	chr10-18370266-18371356	chr11-20521254-20521625	chr12-16860524-16861607	chr1-57745715-57746392	chr11-87015672-87015960
chr12-112309857-112311228	chr17-73275002-73275532	chr7-112444184-112445115	chr2-170091362-170091962	chr12-26903374-26903924	chr9-44737119-44737649	chr7-3677346-3677680	chr10-81408804-81409188
chr19-31170945-31171606	chr2-37784550-37784828	chr15-84301020-84301273	chr14-49086504-49086831	chr17-25968167-25968522	chr11-70485280-70485933	chr1-179419062-179419382	chr18-38957946-38958246
chr12-31365970-31367024	chr3-57294565-57295880	chr6-15752948-15753154	chr1-191964000-191965501	chr6-90159960-90160635	chr12-80103253-80104118	chr9-52294643-52295140	chr10-59974086-59974678
chr10-24670239-24671032	chr3-144614242-144615240	chr1-194109155-194109980	chr9-75116621-75117186	chr19-25206993-25207328	chr5-4649714-4650632	chr16-32873358-32873615	chr19-40839931-40840719
chr7-29070118-29070402	chr10-22920845-22922114	chr6-100622761-100623405	chr1-154040881-154041310	chr5-73119403-73120294	chr11-84660740-84661340	chr2-110132552-110132833	chr19-37506151-37506930
chr10-92348768-92349506	chr13-102624973-102626232	chr18-9763773-9764482	chr9-21835032-21835742	chr11-75046798-75047551	chr10-24433529-24434246	chr7-120875607-120875939	chr13-26404567-26404978
chr14-14639650-14640668	chr13-24879425-24880468	chr15-31430094-31430503	chr4-105169918-105170816	chr5-64623655-64624108	chr19-23353800-23354398	chr1-93130233-93130490	chr11-51647354-51647607
chr1-133878600-133879325	chr14-76448502-76449465	chr9-80173584-80173947	chr4-63165661-63165906	chr8-106510411-106512084	chr7-101395342-101395704	chr4-49739405-49739862	chr7-126096587-126096848
chr7-96635734-96636707	chr8-26593719-26594683	chr15-72866598-72866893	chr7-123181643-123182612	chr13-58091103-58091521	chr9-47688135-47688885	chr6-22450865-22451548	chr10-10184381-10184734
chr1-181357850-181358702	chr2-95586870-95587507	chr4-139226514-139226883	chr9-44802772-44803338	chr6-72627203-72627749	chr16-90656325-90657240	chr6-113794780-113795783	chr1-59902547-59902922
chr1-38666191-38667076	chr11-116935216-116935867	chr5-64517883-64518148	chr4-106423161-106423483	chr11-31888121-31888655	chr16-34917300-34917723	chr6-24903027-24903420	chr15-88839238-88839612
chr18-57386163-57387072	chr2-115306901-115307701	chr14-20572049-20572362	chr11-31824869-31825148	chr15-77036393-77038360	chr1-83761387-83762030	chr16-32805240-32805604	chr11-32538398-32539024
chr8-104623797-104625040	chr5-118458716-118459960	chr14-72446925-72448082	chr8-110792447-110793435	chr3-109573613-109574175	chr5-133172904-133173688	chr6-54484687-54486025	chr5-129396435-129396819
chr5-81248576-81249056	chr11-118524994-118525512	chr17-86618454-86618915	chr13-71146767-71147405	chr12-55864099-55864530	chr2-139093371-139094008	chr9-77781487-77782594	chr5-122143554-122143858
chr13-90376290-90377081	chr9-25212703-25213590	chr16-50785899-50786515	chr9-101207791-101208342	chr8-8779329-8780264	chr2-27411466-27412359	chr18-24837705-24838323	chr17-64622322-64622665
chr15-98149137-98149369	chr11-36957810-36958529	chr6-97568406-97568993	chr11-63752927-63754137	chr1-187428499-187429303	chr3-49807309-49808440	chr10-34482769-34484458	chr10-60892629-60893398
chr5-73265108-73265840	chr13-72365584-72366614	chr6-43337361-43337892	chr17-9319273-9319502	chr13-97617294-97618573	chr7-130837339-130838440	chr5-72685311-72685754	chr2-135225340-135226081
chr11-96686378-96687390	chr15-102746420-102747470	chr10-8038109-8038608	chr8-75194600-75195029	chr12-5917963-5918373	chr5-33708976-33709563	chr8-68494006-68494547	chr17-67566194-67566585
chr2-30618468-30619199	chr9-99799013-99800534	chr14-114845920-114846233	chr2-101711593-101711910	chr9-64619301-64619912	chr9-71527391-71527962	chr5-28530274-28530559	chr2-158782831-158783295
chr1-179488001-179488879	chr2-146365345-146366471	chr8-8521237-8521965	chr17-85379089-85379495	chr4-11370548-11371002	chr17-12668537-12669584	chr2-37570504-37571062	chr14-86322307-86322830
chr12-103215824-103216551	chr14-30875499-30876463	chr10-8063393-8063976	chr5-138088888-138089589	chr17-90382129-90383362	chr2-18003945-18004669	chr10-63696222-63696546	chr10-84665655-84666177
chr8-126381014-126381721	chr14-70310178-70311070	chr2-38395116-38395510	chr3-53498141-53498784	chr10-83030175-83030500	chr8-128024720-128025842	chr19-47053346-47053754	chr16-38304603-38305231
chr11-96441533-96442113	chr10-121881460-121881740	chr16-92631507-92632616	chr8-126734712-126737218	chr17-28588167-28588468	chr15-102593736-102594637	chr17-84419735-84420774	chr1-4493368-4493796
chr2-19160349-19161166	chr12-24855989-24856699	chr3-118500177-118500830	chr3-81058295-81059080	chr7-101130537-101131026	chr10-22978404-22978924	chr6-124683572-124684089	chr9-70891497-70891948
chr13-31892793-31893485	chr10-75549866-75550230	chr6-35287678-35289287	chr13-115143606-115143853	chr12-12910436-12910998	chr7-144663217-144664318	chr3-41521718-41522425	chr2-30749953-30750369
chr2-139783118-139784028	chr2-17844433-17845348	chr9-36973338-36973719	chr18-64956955-64957779	chr5-124007040-124007328	chr7-118478738-118479506	chr2-29767783-29768596	chr6-29318578-29319294
chr19-57988555-57989027	chr4-46590086-46590537	chr11-117135520-117136290	chr18-73665424-73665687	chr15-54810344-54811210	chr4-124950000-124951469	chr14-122902689-122903429	chr5-97837056-97837790
chr7-34338418-34339298	chr14-105328211-105329291	chr14-22093167-22093442	chr5-116208374-116209316	chr14-74963137-74964050	chr12-86899350-86899851	chr2-33042599-33043006	chr7-68692628-68693025
chr16-30227092-30227930	chr7-92184257-92184994	chr19-43699252-43699536	chr7-116309472-116309793	chr13-32018555-32019606	chr12-33956650-33958937	chr6-90782252-90782781	chr15-81247465-81248509
chr3-152840986-152841722	chr13-108013809-108014294	chr6-54398539-54398759	chr7-101216774-101217080	chr6-38110640-38111260	chr6-108569343-108569994	chr8-117362023-117362724	chr14-117945944-117946383
chr9-98272673-98273145	chr16-94097888-94098397	chr10-121993322-121993552	chr15-13209890-13210632	chr1-73363125-73364412	chr17-84510121-84510741	chr1-191692923-191693718	chr5-115520571-115520895
chr14-73947029-73948095	chr17-66754263-66755664	chr13-93267811-93268010	chr2-77493709-77493985	chr7-30892415-30893404	chr5-134568806-134569467	chr7-112688778-112688986	chr8-71528702-71528949
chr1-90169671-90170126	chr2-52580406-52581580	chr11-74876711-74877238	chr6-92221615-92221989	chr5-66114192-66114682	chr10-69756876-69757663	chr11-68648453-68649036	chr6-52086019-52086611
chr11-106333954-106334462	chr8-48704333-48705232	chr4-103325033-103325436	chr5-140360342-140360573	chr7-142470169-142472050	chr4-71190817-71191481	chr4-115088570-115089177	chr11-113747046-113747371
chr4-114321278-114322223	chr13-54959516-54959804	chr12-95746853-95747575	chr1-38202409-38203166	chr15-34982445-34982822	chr8-125909472-125911497	chr10-60826447-60827191	chr18-68131223-68131502
chr15-34252389-34253062	chr9-119350279-119351570	chr4-135260458-135260691	chr15-73054560-73055445	chr9-21988373-21990182	chr7-98558215-98558992	chr2-91047353-91047780	chr1-23200408-23200842
chr5-39457951-39458625	chr12-15173894-15175011	chr15-31392667-31393066	chr19-38687284-38687680	chr1-42693903-42695047	chr16-84415261-84416217	chr7-101681478-101682011	chr18-33036842-33037122
chr10-89154516-89156287	chr7-72215545-72216374	chr3-97697159-97697603	chr18-31995354-31995783	chr14-70651599-70652155	chr2-76099794-76100079	chr7-35373217-35373809	chr3-148867592-148868067
chr4-108768423-108768880	chr1-92269415-92269778	chr17-42113490-42113987	chr10-127877583-127878017	chr13-6802207-6803091	chr13-100950140-100951735	chr1-15920055-15920505	chr17-73770830-73771589
chr17-85799659-85801075	chr1-179054422-179055124	chr10-85458806-85459348	chr9-119198699-119199986	chr5-127800088-127800601	chr1-152677540-152678228	chr7-71038548-71038997	chr2-59400912-59401326
chr2-124070614-124071028	chr12-8357330-8357919	chr6-118845775-118846134	chr10-71291198-71291620	chr19-4720708-4721480	chr9-80258342-80258903	chr8-93710641-93711126	chr5-137338269-137340047
chr1-155826580-155828318	chr13-97365329-97366301	chr7-84237570-84238283	chr6-80704066-80704559	chr3-68674616-68675118	chr5-114370218-114370710	chr19-32069613-32069885	chr11-106134622-106135573
chr6-30359868-30360465	chr2-102550939-102552733	chr19-56452028-56452304	chr15-102207394-102207696	chr8-45621582-45622191	chr3-38254732-38255282	chr11-5239517-5240701	chr9-37530010-37531593
chr8-81489614-81491474	chr17-30346770-30348031	chr1-61321530-61322113	chr5-129770830-129771310	chr3-62801045-62801396	chr1-159098888-159099719	chr13-97875937-97876796	chr12-112329216-112329434
chr13-21304414-21305291	chr3-37585795-37587787	chr4-137771105-137771658	chr12-75839101-75839675	chr16-92653716-92655036	chr5-125068062-125069121	chr8-123994032-123994299	chr3-21843108-21843694
chr1-42695300-42695898	chr16-93096148-93096655	chr16-16930702-16931381	chr11-103355140-103355745	chr4-6924443-6924785	chr2-79543176-79543825	chr2-103248111-103248905	chr1-128785473-128785969
chr3-122432870-122433425	chr13-59663834-59664204	chr4-142224813-142225024	chr17-85052250-85052618	chr19-23159748-23160267	chr1-78816485-78816974	chr13-5837254-5837715	chr19-3928886-3930010
chr11-108038181-108039278	chr17-49204889-49206343	chr15-5343397-5344137	chr11-83788424-83788675	chr3-29822645-29822899	chr16-63517525-63518356	chr11-6001893-6002201	chr17-7520786-7521641
chrX-102319412-102320351	chr1-169367257-169368578	chr7-134376709-134377072	chr6-128478178-128478500	chr17-67728711-67729184	chr7-65414122-65414836	chr18-69152099-69152659	chr11-98942929-98943181
chr8-89707450-89708274	chr3-28555092-28555913	chr14-65326269-65326921	chr10-45806446-45807868	chr5-74904967-74906301	chr5-134746771-134748593	chr15-62118884-62119309	chr7-30394238-30394793
chr17-67268572-67269345	chr6-86048445-86048766	chr19-58368327-58368845	chr7-73670565-73671298	chr1-182091781-182092060	chr6-142866712-142868240	chr4-41063268-41064581	chr19-32136856-32137274
chr15-12571178-12571665	chr4-10459776-10460260	chr6-90660450-90661509	chr1-89822399-89822814	chr16-37938676-37939019	chr4-106261077-106261791	chr16-32087548-32088395	chr1-87900894-87901362
chr17-26693930-26694823	chr11-18531268-18532039	chr16-7088792-7089702	chr3-122109469-122109828	chr5-103517486-103518203	chr6-21412983-21414060	chr1-57612595-57613678	chr13-20147487-20148152
chr5-35091548-35092218	chr2-129534983-129535593	chr8-64916545-64917142	chr3-116890579-116891053	chr8-14961518-14962095	chr1-14794874-14795781	chr5-115543389-115544270	chr7-111237710-111238198
chr8-86389566-86390348	chr2-66144592-66145202	chr9-69467610-69467880	chr6-135854050-135854812	chr10-75556147-75556619	chr1-80010539-80011131	chr14-26674786-26675163	chr17-46873986-46874532
chr2-115868905-115869494	chr6-101858524-101859585	chr14-29866997-29867941	chr3-66294788-66295070	chr7-79887333-79888018	chr1-192371925-192373362	chr5-107051778-107052199	chr3-135521819-135522959
chr7-25834998-25836082	chr4-18795775-18797126	chr7-66324798-66325861	chr10-3540007-3540306	chr9-17744998-17746253	chr1-78818883-78819882	chr1-99679853-99680082	chr16-86252556-86252995
chr18-11392269-11393455	chr1-134407674-134408365	chr8-23168895-23169353	chr7-116178907-116179196	chr12-91833334-91834142	chr13-29177618-29178727	chr2-167839323-167839611	chr2-137419644-137420370
chr11-81373999-81374356	chr12-8510857-8511770	chr10-62210744-62211150	chr8-106765559-106766004	chr11-110985640-110986522	chr19-43230854-43232009	chr8-46196885-46197820	chr12-54448243-54448603
chr7-136429787-136431011	chr18-80390559-80391206	chr15-58994348-58994628	chr16-50235051-50235586	chr6-90731322-90731576	chr14-22799839-22801773	chr1-171375634-171376060	chr6-55275085-55275439
chr2-52675463-52677189	chr7-98522989-98524574	chr8-111718986-111719258	chr15-55122865-55123221	chr16-38945433-38946790	chr4-56864175-56865673	chr4-106202507-106202830	chr11-57531252-57531791
chr8-126876114-126877125	chr7-122622112-122622743	chr5-98477186-98477559	chr15-54917117-54917411	chr4-114711598-114712831	chr6-129229708-129230583	chr2-172705660-172706152	chr2-120116345-120116679
chr4-111704641-111705622	chr2-92741752-92743070	chr10-42001820-42002193	chr11-120143880-120144487	chr19-4113245-4114408	chr18-30775546-30776639	chr1-85740983-85741249	chr14-65070736-65071540
chr2-131478086-131478876	chr17-25081015-25081458	chr15-11350468-11350747	chr1-30801904-30802145	chr2-71146084-71146610	chr2-79784854-79786081	chr7-102950690-102951080	chr14-52390198-52390529
chr3-53258248-53259218	chr18-68136419-68137088	chr8-13529343-13531714	chr4-95759057-95759851	chr16-26171414-26171858	chr2-171996978-171997628	chr2-8728015-8728316	chr2-84295141-84295414
chr2-48317759-48318968	chr16-9984709-9985539	chr15-11741580-11742603	chr12-76272712-76273242	chr1-60609085-60609756	chr1-140183088-140183679	chr14-21817489-21817767	chr8-125523164-125523554
chr8-40286103-40287358	chr18-69498834-69499655	chr9-57502863-57503243	chr9-102601134-102601521	chr12-109372905-109373231	chr9-113018948-113020377	chr4-108347232-108347458	chr6-38761330-38761641
chr7-138718891-138719918	chr12-101832036-101833375	chr4-87965818-87966169	chr7-84259323-84259945	chr2-31662873-31663286	chr13-103986624-103987002	chr4-137479674-137480091	chr1-10879953-10880588
chr11-101894229-101894577	chr8-122517342-122518242	chr12-26398675-26398926	chr16-96600792-96601089	chr11-90370760-90371310	chr13-93852387-93853076	chr7-143977100-143979600	chr11-5155043-5155735
chr13-60255222-60256133	chr1-135631070-135631893	chr6-56901813-56902278	chr5-4019422-4019719	chr2-69155309-69156794	chr2-20290796-20292233	chr9-65267585-65268228	chr14-63035509-63036067
chr4-46069901-46070572	chr5-139027456-139028418	chr17-56030834-56031286	chr9-65427474-65427828	chr6-117195222-117195629	chr5-131250367-131251198	chr7-70716671-70717129	chr3-68508604-68508978
chr1-155750459-155751491	chr16-93807688-93808701	chr1-73424826-73425787	chr17-85040893-85041257	chr2-75133484-75133960	chr18-74829660-74830629	chr17-62788646-62788956	chr16-32666293-32666592
chr19-44753344-44753704	chr18-69502111-69502563	chr7-123289212-123289608	chr7-51887358-51888433	chr2-65237505-65239552	chr4-138959680-138960263	chr11-107123728-107124847	chr3-151294007-151294522
chr15-96607251-96607741	chr10-38992300-38993346	chr15-59349540-59349810	chr16-30441477-30441687	chr5-114288200-114289225	chr19-33029724-33030692	chr7-142409629-142410179	chr4-139281717-139282260
chr17-15157707-15158418	chr15-7624687-7625808	chr11-116682381-116683230	chr18-53854998-53855403	chr5-101821154-101821722	chr16-15083963-15085865	chr12-76547729-76548141	chr1-64658700-64659228
chr2-52320044-52320829	chr2-131204193-131205043	chr11-106364585-106365845	chr9-113479887-113480245	chr5-138219827-138220478	chr13-90562975-90563767	chr8-18918290-18918895	chr2-127313796-127314286
chr10-24483839-24484647	chr5-150466033-150467208	chr14-60912575-60913532	chr15-27444812-27445080	chr19-29198517-29199223	chr7-96632760-96633352	chr4-88745685-88746148	chr6-129425152-129425499
chr4-120420598-120421118	chr11-59238646-59239633	chr4-41442833-41443095	chr2-92082199-92082521	chr11-74489235-74489525	chr6-136789349-136789960	chr1-138410061-138410418	chr19-15830375-15830672
chr11-58077122-58077686	chr14-59949828-59950679	chr5-122928312-122928589	chr9-50845467-50845967	chr18-14844428-14845345	chr1-179281474-179282107	chr3-88262194-88262705	chr2-84999423-84999753
chr12-61331936-61332532	chr16-4273709-4274422	chr11-94992895-94993272	chr3-98419075-98419997	chr15-95905791-95907082	chr14-16735051-16735703	chr16-5496079-5496639	chr17-67561859-67562108
chr2-74945203-74945738	chr10-85565286-85566065	chr1-106629864-106630916	chr4-95793708-95794372	chr16-45923604-45924662	chr10-127188331-127190294	chr13-92771461-92771878	chr6-32480772-32481068
chr6-116912113-116912591	chr4-47136466-47137115	chr18-64814761-64815694	chr17-74078940-74079392	chr7-132426165-132426409	chr13-11092711-11093265	chr12-31973437-31974075	chr3-51301485-51301975
chr13-30403804-30404364	chr14-60654635-60655234	chr7-39882062-39882662	chr13-4388594-4389050	chr8-117388206-117388783	chr4-141766269-141767671	chr2-113376706-113377362	chr4-9708511-9709156
chr7-128311202-128311708	chr4-124477280-124478490	chr11-101712770-101713039	chr11-115843657-115844742	chr10-79938118-79938488	chr6-127251082-127252761	chr5-27711776-27712119	chr16-38725019-38725446
chr7-120882587-120883093	chr7-69016498-69016960	chr7-25834998-25836082	chr8-57734802-57735332	chr8-114956166-114957396	chr15-51774736-51776530	chr2-52442036-52442506	chr7-101490916-101491282
chr13-55060437-55061185	chr13-51197703-51198584	chr4-95037810-95038695	chr6-90320405-90320860	chr10-59285510-59285926	chr10-37422440-37423065	chr15-102015966-102016418	chr3-141218331-141218968
chr1-194354119-194355101	chr11-102948265-102948979	chr3-28039683-28040006	chr2-59529510-59530035	chr8-24050755-24051238	chr10-86264308-86265162	chr14-55793255-55793664	chr5-115516105-115516679
chr14-51786310-51787438	chr9-65550771-65551407	chr2-105980967-105981396	chr9-9221267-9221490	chr11-49763956-49765145	chr19-18436085-18437023	chr5-130991934-130992825	chr16-95403414-95403747
chr10-67644289-67644720	chr6-22279913-22280912	chr4-105338853-105339164	chr9-120900998-120901202	chr2-156732041-156732463	chr1-59550216-59550773	chr6-119883286-119883892	chr2-28211761-28212127
chr10-100598284-100598946	chr1-78818883-78819882	chr12-95769146-95769353	chr7-144571562-144571869	chr4-148641164-148641532	chr11-61366045-61367106	chr4-155018593-155019805	chr6-30699604-30700942
chr4-73773525-73774328	chr12-5331386-5332508	chrX-50012138-50012538	chr6-108442254-108442681	chr4-105169918-105170816	chr11-120241301-120241769	chr10-85287999-85288378	chr12-40654329-40654679
chr6-114347934-114348750	chr5-129002358-129003017	chr18-35371114-35371375	chr13-25094400-25094671	chr13-103205372-103205916	chr16-78301119-78302311	chr8-49769796-49770164	chr1-180302596-180303030
chr18-74829660-74830629	chr8-91378727-91379541	chr15-85403277-85403701	chr14-34825848-34826175	chr1-58950957-58951578	chr11-78373934-78374540	chr16-10838470-10838920	chr11-78707628-78708084
chr1-172502490-172503599	chr2-179584521-179585220	chr4-151495152-151495713	chr9-64993565-64994019	chr4-107156588-107157463	chr2-62562745-62563636	chr9-122173161-122174019	chr5-66559498-66560233
chr1-131972150-131973332	chr7-137085774-137086532	chr1-124730220-124731227	chr8-47659446-47659705	chr1-46829919-46830559	chr2-139031707-139032580	chr13-40176090-40176510	chr1-157014749-157015091
chr5-33505086-33506213	chr19-44676748-44677662	chr2-61100757-61101405	chr12-59095111-59095824	chr17-24362516-24362973	chr1-36995613-36997116	chr5-138233711-138234145	chr16-35517709-35518582
chr2-105023056-105024416	chr10-43440942-43441898	chr19-56235128-56235335	chr13-75544699-75545083	chr14-9571268-9571545	chr15-95757062-95757556	chr1-88138107-88138451	chr11-70297814-70298402
chr1-179722882-179723683	chr13-101464823-101465864	chr1-82634385-82635043	chr16-34857397-34857983	chr14-101692161-101692503	chr11-114198106-114199007	chr3-84341708-84342169	chr10-5207978-5208649
chr11-120901746-120902768	chr14-74217785-74218549	chr10-60792208-60792661	chr5-33043383-33043772	chr17-80903973-80904588	chr4-81059344-81060028	chr13-70793705-70794662	chr6-112287657-112288020
chr1-92212011-92212890	chr6-91409318-91410037	chr7-99306421-99307013	chr1-73299596-73300271	chr10-125490198-125490745	chr16-97658470-97659712	chr19-58320944-58321396	chr2-32655520-32656284
chr16-95100801-95101783	chr11-84610585-84611944	chr11-57634028-57634493	chr17-10626335-10626674	chr3-27433034-27433276	chr1-140612674-140613605	chr15-42219639-42220510	chr14-32005574-32006073
chr3-98434079-98435525	chr13-56698216-56698817	chr2-135577913-135578496	chr16-26530185-26530819	chr7-135746549-135747446	chr6-89003273-89003886	chr6-115541686-115542010	chr10-122008439-122009187
chr3-65997253-65998043	chr18-44580153-44580646	chr4-121021866-121022210	chr13-94094095-94094330	chr10-61919604-61921351	chr2-27812903-27813785	chr11-115843657-115844742	chr1-73966336-73966890
chr2-109626709-109627412	chr2-162504673-162505256	chr2-28387214-28387954	chr4-122922939-122923978	chr13-97598436-97599487	chr13-97577412-97577918	chr3-85024788-85025707	chr18-47584519-47585027
chr6-52932459-52933065	chr2-128713548-128714110	chr2-52811627-52812107	chr11-47742843-47743152	chr18-55500331-55500769	chr15-85173471-85174389	chr2-24607697-24609095	chr6-48738963-48739234
chr19-17412749-17413452	chr5-75481493-75482001	chr11-63784949-63785949	chr14-78816204-78816766	chr13-32054841-32056063	chr8-86417933-86419138	chr12-84180949-84181343	chr3-89847449-89848272
chr16-43800056-43801091	chr9-66619803-66621126	chr8-127183709-127184453	chr11-105352107-105352471	chr6-143152216-143152972	chr8-26913651-26914557	chr1-43615659-43616394	chr1-11046915-11047262
chr2-30037934-30038676	chr6-137277549-137278025	chr11-103941121-103941624	chr6-55357587-55358281	chr6-140187190-140187474	chr9-76097018-76097659	chr18-12752161-12752762	chr2-166686862-166687584
chr7-66165403-66165799	chr1-168258660-168259258	chr17-31912400-31912700	chr6-50042219-50042462	chr14-74463913-74464480	chr7-34918180-34919627	chr1-191802108-191802835	chr14-98405952-98406689
chr16-34495141-34495960	chr14-72866506-72867273	chr6-135138216-135138589	chr1-42755578-42756314	chr6-116385188-116386375	chr11-69096839-69097324	chr17-23998012-23998262	chr15-27796017-27796768
chr5-103365089-103365779	chr12-28784316-28785693	chr8-73177953-73178913	chr17-32813993-32814505	chr9-109106874-109108235	chr2-44317022-44317742	chr10-60811818-60812427	chr1-133491922-133493798
chr13-43651205-43651673	chr8-103824715-103825819	chr9-110400726-110400964	chr8-84020946-84021784	chr5-146692424-146693077	chr14-102880598-102881218	chr6-131322089-131322551	chr1-180277563-180277959
chr12-107047015-107048008	chr11-88453975-88454265	chr2-122163792-122164041	chr12-100629167-100629656	chr16-44695224-44696592	chr16-96362812-96363805	chr7-98729168-98730391	chr6-134620123-134620380
chr1-161952289-161953255	chr9-116975099-116975906	chr4-101640654-101640966	chr12-91734378-91734989	chr9-63774854-63775316	chr1-135474895-135475798	chr5-116007753-116007983	chr13-102167190-102167551
chr15-9974750-9975417	chr2-71655627-71656416	chr2-33239890-33240251	chr10-38609788-38610059	chr7-80866807-80867100	chr11-30578670-30579658	chr9-70035168-70035721	chr8-48114609-48114900
chr9-56842149-56842714	chr8-12499611-12500056	chr9-76594244-76594644	chr3-122646928-122647838	chr2-77171405-77172537	chr16-23240431-23241137	chr15-12193640-12194938	chr2-28974377-28975239
chr2-181008242-181008809	chr4-101082191-101083172	chr14-34444914-34445196	chr14-121824291-121825668	chr11-83538581-83539231	chr13-94069162-94069792	chr15-83053166-83053608	chr11-99043057-99043323
chr15-78796114-78797296	chr1-140422309-140423534	chr10-77116460-77117216	chr9-102405968-102406441	chr1-20655013-20655422	chr18-49217303-49218143	chr4-62475273-62475650	chr5-124074910-124075269
chr12-109424620-109425523	chr4-82644742-82645413	chr1-92744576-92745485	chr2-108677735-108678259	chr16-16325840-16326207	chr15-11737118-11737892	chr2-11211947-11212515	chr17-46879738-46880266
chr11-96482365-96483040	chr6-120286795-120287771	chr4-115863915-115864232	chr3-149164647-149165060	chr10-62412611-62413888	chr6-52225757-52227083	chr2-93442999-93443404	chr10-50868196-50868854
chr7-30780872-30781725	chr5-117609512-117610121	chr15-81885369-81885967	chr2-69570606-69571045	chr5-51557949-51558280	chr1-61460823-61462217	chr4-148908134-148909360	chr9-56516443-56517257
chr1-128749143-128750111	chr9-7544944-7545836	chr11-44012758-44013387	chr16-23437337-23438031	chr9-45850480-45851107	chr5-148607898-148608621	chr4-150351489-150351961	chr18-69528142-69528511
chr16-25335132-25335699	chr5-125217530-125218300	chr18-80589120-80589351	chr2-31963612-31963858	chr2-168076830-168077087	chr2-19037332-19038526	chr5-121118054-121118890	chr17-67006854-67007423
chr14-86178469-86179107	chr1-90440671-90441009	chr1-189482928-189483710	chr14-62774224-62774550	chr13-52599663-52600735	chr17-49515678-49516052	chr18-81631368-81631671	chr11-51418644-51419171
chr17-10958955-10959458	chr11-102610322-102611701	chr4-150958334-150958986	chr8-10664807-10665577	chr12-30943198-30944533	chr6-5083973-5084491	chr13-67281605-67281959	chr6-61430355-61431547
chr2-141673124-141673864	chr3-38955868-38956792	chr15-6666145-6666440	chr19-37969942-37970520	chr2-33188857-33189569	chr11-82406232-82406843	chr7-123108207-123108690	chr5-74253660-74254162
chr16-93449834-93450337	chr3-95905086-95905708	chr9-50032295-50033326	chr1-45920720-45921051	chr15-73460098-73460446	chr1-78337765-78338917	chr15-87596613-87597511	chr10-39521899-39522230
chr14-33789180-33790278	chr6-96043434-96044311	chr18-84426907-84427163	chr5-99852283-99852641	chr4-154299411-154300334	chr5-135442097-135442836	chr3-18060022-18060392	chr19-57123505-57124353
chr6-53890371-53891478	chr2-74930684-74931122	chr4-150069899-150070570	chr17-31506285-31506582	chr3-32265611-32266190	chr18-25903390-25905268	chr15-8865126-8866176	chr4-32337515-32338228
chr4-128887785-128888063	chr7-142457027-142458387	chr1-194955743-194956154	chr1-74949435-74949999	chr15-38640512-38641207	chr11-5296404-5297921	chr4-156076568-156078453	chr11-7504456-7505011
chr3-146311055-146311665	chr11-109092032-109092672	chr2-35248438-35248817	chr12-110230721-110231045	chr10-128584169-128584737	chr3-49642175-49642757	chr13-42988060-42988498	chr7-80864887-80865223
chr8-124339878-124341004	chr3-122919518-122919736	chr1-63534037-63534759	chr5-25092469-25092905	chr7-141340089-141340856	chr2-110085368-110086156	chr8-8462542-8463086	chr12-102319644-102320256
chr11-64650437-64651152	chr4-124783700-124784550	chr11-36494996-36495426	chr1-187755623-187755923	chr11-80713563-80714015	chr17-75306511-75307571	chr8-84713683-84714004	chr9-46184228-46184907
chr7-65613524-65614137	chr2-48414776-48415272	chr3-37846142-37847033	chr11-49266653-49267051	chr9-70139346-70139829	chr4-19920819-19921468	chr7-121931184-121931615	chr7-63823775-63824369
chr1-43337084-43337864	chr7-29338923-29339441	chr4-131851104-131851488	chr3-146037804-146038380	chr9-77781487-77782594	chr9-61455675-61456297	chr3-88615155-88615505	chr7-100327519-100327936
chr17-65100938-65101500	chr2-5286233-5287427	chr3-141851663-141851913	chr13-3645878-3646276	chr16-22572469-22573142	chr2-29270965-29271555	chr15-94325621-94326536	chr16-84971964-84972422
chr14-16328223-16329284	chr19-44514452-44514839	chr5-30968371-30968974	chr13-7345542-7346118	chr1-137571297-137572708	chr16-76591843-76592635	chr1-155201369-155201618	chr18-37877130-37878085
chr9-67817854-67818668	chr5-118079711-118080261	chr4-154293647-154294795	chr11-21251084-21251352	chr9-40730412-40731935	chr18-35161788-35162559	chr2-4829544-4830113	chr1-164043453-164043917
chr6-30137155-30137505	chr11-75904302-75905363	chr2-68815501-68815785	chr15-85641482-85641940	chr5-136716939-136717799	chr10-43440942-43441898	chr15-54502929-54503574	chr10-52309057-52309734
chr5-16014303-16014805	chr11-43605551-43606135	chr13-35058059-35058712	chr1-63004886-63006113	chr1-192696030-192696952	chr13-98015873-98017185	chr12-11223081-11223459	chr14-99058709-99059409
chr6-147313336-147313687	chr6-36818428-36819588	chr4-59697741-59698200	chr18-35822829-35824008	chr1-126604095-126604887	chr18-3666117-3667655	chr19-5955474-5956562	chr2-129166205-129166782
chr16-34211974-34212781	chr13-38155401-38155874	chr5-116448345-116449238	chr5-50303925-50304310	chr10-37270616-37270940	chr13-109181160-109181898	chr18-3963475-3964131	chr11-100721213-100721469
chr7-70847526-70848582	chr7-79323542-79324604	chr12-69458450-69458807	chr8-10936703-10937041	chr16-6132996-6133316	chr12-71748518-71749140	chr2-106844202-106845497	chr5-113869179-113869463
chr7-90649099-90649989	chr5-134772329-134773106	chr8-68276066-68277646	chr1-127903119-127903373	chr5-117506271-117506934	chr16-57724308-57725497	chr2-50950824-50951347	chr3-37613692-37614042
chr7-16203307-16204034	chr17-81604956-81605843	chr10-89154516-89156287	chr10-118575551-118575884	chr11-116174675-116175503	chr15-25589821-25590279	chr7-116278270-116278534	chr2-158701964-158702284
chr19-58309519-58310387	chr18-25903390-25905268	chr12-113038959-113039299	chr19-46528572-46529183	chr7-80819417-80819646	chr9-61164833-61165198	chr3-132907656-132908526	chr1-150759421-150759941
chr2-142250222-142251034	chr3-54560007-54561174	chr8-84071833-84072099	chr15-67080742-67081405	chr1-54814996-54815864	chr7-137073463-137074690	chr13-45088668-45089469	chr7-99580243-99580647
chr1-152828177-152829300	chr17-31191584-31192162	chr4-66449991-66450475	chr16-11348748-11349091	chr16-97606390-97606651	chr2-120539385-120540205	chr5-138981806-138982310	chr5-97685516-97685791
chr6-43274016-43274604	chr10-86425414-86426278	chr12-102243640-102244369	chr4-137041118-137041480	chr16-46050120-46050574	chr7-30972662-30974369	chr10-7014846-7015703	chr6-146530202-146531214
chr16-50519462-50520141	chr6-32487106-32487718	chr10-3859009-3859208	chr5-52975420-52976101	chr1-19409314-19409755	chr5-21543012-21544080	chr4-152107295-152108566	chr19-5661447-5661762
chr8-102973949-102974593	chr2-7245817-7246891	chr2-74647298-74648137	chr10-28182103-28182332	chr19-46988313-46989286	chr11-108780356-108781109	chr9-61959924-61960407	chr8-125624193-125624712
chr9-32646147-32647355	chr5-150152012-150152677	chr14-103354597-103354956	chr18-57697866-57698655	chr11-20278605-20279208	chr17-14647713-14648592	chr14-99778310-99778822	chr5-75320205-75320773
chr10-45193218-45194223	chr6-5802080-5803779	chr11-8579571-8579958	chr5-65422721-65423149	chr15-58359915-58360385	chr1-134774236-134775193	chr15-31154943-31155630	chr2-27688040-27688256
chr6-126001523-126002477	chr1-40967755-40968606	chr11-67616973-67617480	chr3-104660446-104661034	chr4-141398542-141398888	chr5-75152021-75152256	chr7-113419187-113419792	chr2-71600302-71600598
chr11-49931745-49932354	chr11-117459118-117460284	chr5-135993370-135993877	chr9-86549411-86550023	chr19-47451526-47452094	chr2-166415430-166416092	chr14-110665807-110666006	chr3-52878238-52878732
chr13-37249548-37250483	chr8-24450179-24450870	chr18-44452716-44453016	chr3-28697802-28698059	chr14-103649698-103651283	chr13-42269769-42270617	chr13-29957185-29958293	chr1-30792917-30793751
chr1-169031704-169032533	chr4-99376142-99376534	chr6-5734943-5735144	chr1-105859603-105860045	chr2-103302814-103303503	chr18-30769811-30770370	chr4-150888518-150888884	chr10-24810460-24811077
chr7-129141980-129143070	chr17-25083214-25083947	chr8-89032331-89032550	chr1-172099605-172099924	chr5-46431559-46432690	chr5-88981279-88982649	chr4-89360330-89360726	chr2-163932006-163932485
chr1-137955159-137955512	chr7-74332028-74332745	chr2-164510743-164511591	chr19-34468221-34468960	chr13-49374715-49375044	chr3-39343495-39344614	chr1-119492000-119492773	chr9-21014599-21016167
chr15-53021118-53021681	chr14-75017968-75018250	chr6-117105036-117105648	chr18-61652997-61654034	chr5-26572286-26573674	chr4-139977181-139978089	chr15-7154446-7155131	chr2-151587311-151587665
chr13-84022861-84023374	chr14-101417678-101418334	chr7-132257901-132259307	chr18-24430221-24430522	chr3-84283486-84283889	chr5-33245669-33246159	chr15-102966312-102967241	chr7-112823574-112824082
chr7-24746215-24746736	chr7-30441506-30441838	chr13-100616246-100617125	chr4-150572261-150572625	chr4-155148937-155149237	chr1-90896296-90897368	chr4-111954028-111954407	chr17-26370511-26371073
chr1-189970400-189970773	chr4-81841058-81842387	chr5-142780592-142780887	chr2-179093917-179094397	chr3-97756417-97757238	chr4-65402959-65403696	chr4-129234462-129234689	chr13-112764621-112764853
chr4-151309936-151311002	chr18-56818820-56819217	chr2-93599377-93600043	chr2-31464261-31464822	chr14-16328223-16329284	chr6-51880827-51882014	chr7-98164876-98165720	chr7-122820572-122820875
chr6-137803136-137804245	chr2-20346841-20347266	chr13-112854470-112854735	chr5-102052814-102053269	chr4-40155410-40156130	chr13-59095367-59096460	chr6-80823720-80824060	chr8-39674123-39674535
chr5-17436089-17436591	chr4-40844969-40845744	chr7-96745978-96746309	chr2-134961407-134961964	chr11-90002266-90003209	chr9-119119243-119120719	chr6-34227165-34227461	chr7-19217909-19218319
chr3-53283788-53285084	chr13-90171232-90171929	chr14-31194937-31195253	chr15-62396902-62397497	chr15-59658260-59658531	chr6-51044758-51045639	chr8-111679923-111680251	chr10-121461297-121462016
chr4-97773119-97773537	chr17-14539943-14540976	chr3-122360515-122361429	chr1-73929180-73929545	chr19-38025003-38025695	chr9-84261940-84262587	chr11-100145767-100146296	chr3-30344104-30344448
chr7-123312637-123313276	chr11-115236469-115236895	chr5-67437042-67437807	chr15-3836081-3837217	chr6-38919028-38919558	chrX-38710767-38712121	chr2-131726484-131726846	chr1-175794632-175795290
chr19-28394778-28395887	chr11-84525310-84526417	chr2-103669076-103669438	chr8-66406664-66406936	chr2-160507296-160508487	chr15-12067973-12069199	chr5-115758736-115759275	chr6-115884047-115884370
chr1-171628910-171630353	chr18-76171448-76172275	chr16-25417641-25418687	chr2-3147517-3148008	chr9-114830357-114830711	chr9-61151755-61152500	chr15-88989243-88989681	chr18-70643882-70645149
chr5-14782400-14783381	chr1-192520826-192521424	chr7-56899557-56900378	chr3-92638395-92638772	chr11-72410512-72412238	chr7-71497645-71498758	chr15-7624687-7625808	chr8-94725951-94726260
chr13-58057731-58059012	chr11-65661685-65662497	chr7-138367394-138368003	chr3-108499876-108500153	chr2-173851031-173851449	chr8-121376103-121376866	chr7-144600205-144600824	chr3-129295874-129296240
chr11-34124566-34125418	chr4-117651524-117652374	chr17-71693234-71693927	chr19-10235832-10236107	chr3-28088636-28089280	chr1-34150426-34151069	chr1-134243353-134244586	chr10-75363586-75365058
chr17-31892479-31893254	chr4-87659078-87659408	chr6-145768704-145768963	chr8-115757842-115758275	chr10-91326583-91327886	chr4-99770503-99770952	chr4-15648847-15649402	chr16-49798712-49799094
chr4-152994867-152995484	chr12-26770422-26771648	chr9-50395646-50396400	chr7-132875158-132875771	chr9-102734052-102735051	chr17-72356653-72357481	chr11-88459891-88460977	chr10-87014525-87014822
chr11-89614962-89615425	chr16-24205458-24205986	chr3-136072067-136072314	chr7-99359909-99360902	chr10-94931641-94932587	chr5-64536259-64537109	chr8-107143484-107143804	chrX-48005979-48006608
chr10-43794071-43795036	chr1-24362133-24362578	chr1-189879457-189880418	chr6-138351021-138351252	chr1-156685961-156686864	chr16-57483950-57484808	chr15-26335703-26336340	chr6-88145889-88146216
chr7-50628584-50629481	chr14-66376247-66376855	chr7-95834239-95834972	chr6-120905209-120905436	chr10-43972738-43973713	chr16-21151648-21152346	chr2-132582244-132582589	chr2-93135295-93135641
chr4-44452117-44452841	chr12-83470149-83470402	chr7-46118356-46118608	chr3-97171663-97172932	chr1-193510010-193510496	chr19-49375584-49376465	chr10-68039641-68039909	chr3-116030144-116030999
chr12-27172512-27173881	chr13-95764725-95765511	chr8-125808823-125809330	chr19-3648003-3648454	chr3-51927644-51928471	chr16-45951748-45952905	chr2-160507296-160508487	chr7-123336399-123336697
chr1-143096751-143097598	chr13-112024853-112025711	chr2-110179059-110180664	chr13-15211776-15213004	chr2-129425287-129425722	chr18-14209341-14210142	chr10-26279915-26280398	chr13-28724221-28724553
chr13-63301572-63301907	chr12-107328988-107329379	chr4-125447541-125447775	chr15-73117968-73118474	chr16-37779522-37780046	chrX-138103650-138104964	chr16-50125566-50125917	chr8-11297512-11297762
chr3-53343476-53343992	chr4-44452117-44452841	chr17-81424316-81424934	chr13-36466439-36466665	chr7-89632269-89633294	chr7-71214277-71215006	chr14-118688712-118688938	chr9-67174639-67175220
chr8-11326999-11327659	chr14-121128961-121129769	chr18-80137213-80137413	chr5-66054445-66054713	chr1-149950261-149950611	chr14-25451496-25452330	chr2-173851031-173851449	chr13-59704327-59705007
chr7-73964879-73965650	chr1-20568867-20570238	chr19-25171319-25171783	chr6-101336692-101336966	chr15-59746154-59747044	chr10-9549658-9550564	chr5-149354518-149355075	chr8-125518257-125518714
chr6-147646143-147647014	chr10-4079076-4080520	chr19-37881341-37881576	chr10-27387263-27387875	chr17-45579556-45579824	chr8-80314678-80315238	chr3-27279907-27280106	chr13-109453903-109454465
chr8-33770690-33771195	chr7-121935626-121936644	chr15-7241014-7241213	chr15-62132922-62133327	chr6-36735349-36736064	chr10-24674223-24674688	chr3-37652412-37652916	chr5-130062059-130062488
chr11-120225222-120225756	chr1-152548776-152549619	chr6-97818986-97819240	chr14-56843994-56844812	chr4-41056328-41057207	chr7-125818179-125819062	chr17-42928059-42928554	chr8-111820011-111820411
chr7-138075168-138075656	chr10-83042493-83043747	chr16-26035061-26035649	chr7-76401972-76402547	chr1-36625499-36625881	chr11-26009096-26010231	chr16-21235096-21235435	chr9-122083994-122084574
chr12-80229696-80231020	chr9-69724035-69724602	chr4-151339324-151339663	chr16-4602191-4602454	chr7-109860164-109860469	chr13-41466633-41467477	chr10-20418245-20419199	chr6-87424192-87424660
chr13-21320080-21320607	chr5-114137792-114139574	chr7-73183726-73183983	chr2-43555862-43556191	chr2-72491392-72491999	chr11-62920833-62922251	chr13-95185945-95186496	chr19-56394206-56394420
chr9-100396369-100397030	chr19-23964504-23964886	chr2-105178626-105178980	chr13-115109529-115110433	chr12-71976449-71977486	chr9-117030617-117031545	chr5-17208675-17209528	chr2-103901433-103901822
chr9-45859204-45860040	chr15-61051047-61051690	chr10-91568328-91569277	chr14-64235202-64235629	chr6-108255674-108256229	chr2-73046564-73047723	chr1-52660054-52660878	chr7-87185563-87185960
chr5-64706342-64706897	chr17-85432620-85433347	chr1-65009225-65009578	chr9-40465717-40465923	chr15-68391702-68392206	chr8-103031658-103032372	chr4-81743940-81745363	chr6-134060798-134061235
chr1-9221372-9221691	chr12-79340249-79341625	chr8-22942250-22942509	chr19-12633156-12633481	chr3-95199901-95200600	chr13-104476164-104476857	chr16-65559645-65559930	chr4-3503731-3504173
chr13-35785537-35785825	chr13-73263405-73264295	chr11-55012891-55013329	chr11-105975765-105975998	chr15-99332777-99334266	chr6-146170576-146171267	chr3-56045975-56046359	chr17-43407259-43408033
chr8-119093814-119094225	chr17-52600738-52601496	chr6-145598761-145599519	chr14-102897035-102897454	chr18-55261686-55261903	chr17-81391470-81392062	chr8-28195722-28196462	chr19-45207766-45209025
chr15-72927146-72928037	chr1-62751151-62752024	chr4-131620111-131620526	chr4-32537778-32538900	chr12-24685949-24686709	chr13-28873687-28874763	chr8-7498137-7498412	chr11-34116570-34117096
chr7-84546061-84547148	chr12-45599389-45599957	chr9-86017549-86018067	chr7-133112311-133112804	chr1-125489062-125489707	chr2-165759090-165760036	chr15-37672219-37672852	chr9-48314235-48314588
chr12-45613972-45614458	chr2-152639448-152640309	chr2-27075443-27075753	chr2-66187250-66187876	chr13-40649595-40650554	chr7-144656219-144656785	chr5-148435314-148436025	chr2-168553355-168553947
chr12-102441147-102441456	chr10-117006137-117006436	chr11-58126306-58126780	chr1-73930484-73931047	chr2-71199422-71199754	chr1-177583982-177584859	chr6-61523743-61524259	chr4-133729345-133730448
chr16-95472690-95473266	chr13-69024919-69025448	chr19-50418468-50419948	chr15-36810997-36811517	chr11-59218355-59218895	chr5-122621145-122621890	chr18-11849596-11850003	chr4-141315899-141316326
chr9-86093047-86093462	chr5-150839650-150840898	chr18-49290654-49291066	chr15-97682005-97682528	chr16-14409177-14409445	chr8-88470655-88471585	chr5-12231109-12231708	chr11-57445217-57445594
chr4-149802165-149802644	chr8-84978432-84978934	chr12-24592846-24593749	chr3-157916235-157916672	chr2-102063691-102064534	chr14-123022909-123023589	chr1-184222398-184223035	chr11-90209284-90209572
chr1-134686741-134687429	chr4-68319484-68319946	chr1-155528278-155528648	chr7-117859405-117859792	chr19-4268444-4269466	chr5-143598420-143599207	chr6-141495550-141496299	chr12-32943288-32943798
chr12-106539703-106540338	chrX-41399885-41400785	chr4-141866968-141867242	chr1-105178450-105179866	chr2-77542610-77542992	chr7-98783915-98784946	chr3-109573613-109574175	chr16-95872413-95872760
chr12-109403791-109404241	chr8-25495161-25496095	chr2-105062483-105063694	chr5-52588523-52588956	chr8-97002709-97002968	chr2-66547786-66548672	chr3-109621574-109623106	chr8-12925817-12926400
chr13-94242770-94243357	chr19-32599100-32599646	chr2-174049405-174050392	chr6-108638030-108638801	chr17-27965181-27965701	chr18-80547915-80549473	chr9-92260505-92261127	chr5-43855690-43856131
chr1-75667572-75667984	chr8-25426203-25426666	chr4-5686642-5687062	chr4-134330259-134330636	chr17-4497838-4499145	chr1-192900491-192901364	chr9-71811220-71812031	chr17-8871915-8872586
chr7-35663797-35664578	chr1-36665055-36666111	chr9-59255025-59255310	chr1-105746416-105747216	chr4-57829837-57830091	chr6-98418798-98419570	chr6-49173804-49174137	chr5-147340899-147341517
chr5-101124816-101125468	chr5-133619148-133619840	chr7-132714202-132714834	chr8-122430424-122430881	chr6-117219064-117219585	chr13-96873505-96874573	chr13-95045732-95046293	chr17-91324326-91324639
chr2-8975582-8976133	chr3-82249910-82251205	chr4-106972467-106972990	chr3-150151148-150152389	chr10-67107179-67107379	chr13-15130256-15130949	chr1-36079427-36080105	chr8-104096608-104097012
chr18-56805512-56806119	chr11-84533209-84533499	chr2-152928285-152928562	chr8-111384694-111384938	chr8-61274598-61275390	chr15-25876484-25877653	chr6-34344929-34345665	chr7-122803883-122804534
chr9-16107131-16108315	chr12-56402821-56403291	chr11-100387824-100388345	chr6-39817030-39817384	chr13-97523469-97524444	chr1-165193681-165194847	chr12-108396082-108396464	chr9-78619363-78619597
chr4-11673864-11674511	chr2-105097003-105097893	chr14-57392335-57392560	chr8-44027611-44028123	chr6-8119130-8119623	chr5-24352279-24353246	chr3-104279497-104280017	chr3-38174671-38175138
chr4-124984898-124985167	chr6-148390686-148391640	chr5-74003912-74004207	chr11-109545355-109546176	chr4-83145215-83146252	chr4-152107295-152108566	chr3-27658350-27659020	chr15-61161363-61161825
chr5-117820365-117820885	chr11-35611996-35612918	chr1-194795352-194795643	chr8-22713117-22713538	chr8-21768175-21768542	chr2-68544062-68544842	chr16-4865928-4866573	chr13-41486798-41487427
chr3-64191204-64192622	chr8-31272599-31273221	chr2-173459239-173459606	chr14-121298540-121299128	chr17-43105894-43106478	chr12-76464428-76465228	chr8-47392258-47392868	chr17-31078650-31079987
chr8-127440881-127441589	chr13-57449988-57450772	chr16-15052511-15054136	chr1-155027511-155028030	chr3-50927298-50927666	chr9-30340916-30341626	chr2-106866327-106866587	chr1-191896777-191897175
chr4-105969378-105970059	chr4-86898486-86899684	chr18-57750826-57751351	chr3-135821621-135821834	chr15-68951416-68951922	chr1-165242819-165243395	chr15-86089544-86090532	chr14-118594633-118594951
chr8-25093421-25094113	chr19-23342762-23343115	chr16-11568135-11568376	chr11-52223952-52224729	chr12-109112277-109113089	chr18-82792002-82793303	chr2-101811082-101811684	chr8-36122403-36122958
chr3-69993449-69994261	chr12-99378097-99378745	chr12-83286412-83287510	chr4-141999448-141999977	chr18-74443725-74444715	chr11-82032644-82033418	chr6-135575109-135575661	chr1-133068149-133068487
chr13-55510437-55511724	chr13-11902989-11903615	chr7-112953427-112955638	chr14-103937641-103938026	chr1-83363888-83364484	chr10-111893580-111894450	chr6-141543233-141543743	chr14-31909303-31909698
chr4-31909167-31909740	chr18-75571284-75571986	chr9-48083001-48083629	chr16-23419707-23420024	chr5-99183508-99184088	chr10-108336534-108336922	chr4-92311879-92312228	chr14-57709170-57709499
chr8-110792447-110793435	chr9-43796999-43798108	chr10-91183362-91183653	chr15-97761478-97761742	chrX-73583966-73584508	chr2-110274041-110274698	chr6-129680422-129680753	chr2-50698834-50699485
chr15-97990029-97990610	chr13-97601046-97601489	chr11-56064620-56065006	chr11-120184504-120185284	chr3-60499939-60500424	chr16-91845786-91846740	chr7-143473428-143473824	chr1-137644490-137645217
chr13-50975123-50975913	chr19-58866634-58867245	chr3-68252316-68252709	chr10-20259415-20259944	chr15-68387336-68387888	chr5-104095440-104096936	chr2-93013250-93015353	chr2-119325472-119325938
chr15-56531294-56531991	chr18-24714150-24715047	chr3-107714333-107715062	chr14-122217229-122217514	chr2-31835790-31836539	chr1-38743684-38744385	chr2-30463138-30464274	chr5-57781844-57782306
chr1-77304634-77305140	chr8-128024720-128025842	chr9-69435117-69435524	chr19-48408088-48408590	chr10-121926027-121926443	chr13-41510725-41511465	chr11-101695708-101696857	chr9-118832564-118832846
chr2-60646561-60647301	chr12-5335039-5335273	chr12-108495225-108496069	chr5-98425839-98426523	chr4-134237429-134238663	chr8-60301117-60301978	chr5-143654502-143655689	chr4-137919788-137921091
chr9-97895796-97896404	chr4-76004031-76004560	chr3-94613436-94614253	chr1-35727297-35727925	chr13-20433030-20433762	chr7-142547874-142548384	chr11-94928586-94929625	chr17-73826115-73826345
chr13-112720108-112720748	chr3-122082173-122082761	chr13-29944508-29944814	chr18-81637282-81637819	chr5-141547881-141548249	chr5-17714765-17715718	chr3-30498232-30498782	chr10-99228103-99229689
chr1-85933187-85934350	chr10-117020989-117021674	chr13-32924478-32925357	chr6-101271611-101272178	chr6-32209889-32210558	chr6-114724788-114725877	chr2-102447816-102448049	chr10-60577296-60577813
chr2-27389173-27389958	chr6-108569343-108569994	chr10-78124051-78124704	chr5-112683496-112683845	chr10-127763675-127764509	chr19-23334696-23335783	chr7-121489490-121489775	chr10-63950729-63951208
chr4-76386778-76387428	chr8-92167157-92168145	chr11-67514500-67515970	chr1-166265736-166266615	chr1-65440104-65440607	chr11-100968960-100970950	chr12-69879101-69879627	chr2-93371937-93372547
chr11-47117629-47118229	chr6-99014233-99014718	chr17-44235045-44235352	chr8-11234697-11235380	chr2-79815429-79816403	chr10-81401491-81402405	chr4-41094393-41094607	chr2-5135346-5135826
chr13-118642646-118643602	chr1-171262472-171263932	chr8-41004219-41004909	chr14-61970469-61970871	chr10-84885872-84887333	chr2-26314183-26316343	chr4-48684662-48685072	chr5-114738432-114739170
chr14-96217809-96218408	chr13-73374564-73375389	chr11-70193321-70194137	chr5-64235208-64235623	chr4-55014552-55015342	chr14-123078659-123080046	chr11-34158740-34159235	chr4-133132031-133132385
chr4-85178071-85178930	chr17-34251589-34252085	chr5-111275036-111275235	chr4-108144291-108145189	chr1-88605419-88605999	chr2-5128994-5129735	chr12-116962320-116962778	chr2-32509211-32509698
chr12-3350062-3350573	chr8-106644317-106644766	chr2-72390501-72390785	chr10-69916703-69916965	chr1-119302400-119303033	chr4-97868256-97869411	chr10-40278170-40278546	chr12-110460353-110460794
chr6-5091625-5092348	chr9-41108200-41109466	chr1-163992427-163992719	chr15-38047162-38047707	chr1-153096188-153096656	chr12-13066491-13067878	chr12-107669932-107670281	chr6-144055520-144055877
chr5-110486523-110487120	chrX-138103650-138104964	chr14-76258249-76259007	chr4-130307352-130309197	chr1-131796963-131797796	chrX-99509369-99510410	chr10-58604532-58605292	chr4-148675880-148677614
chr11-68622570-68624353	chr1-77312900-77313566	chr1-172180724-172181166	chr17-31747527-31747927	chr2-25540416-25540757	chr2-165061649-165062520	chr11-50908556-50908949	chr14-86453212-86453800
chr9-70829780-70830434	chr2-75202234-75203137	chr15-63988991-63989329	chr15-36906712-36907067	chr19-53092257-53092552	chr7-110854676-110855335	chr15-80680535-80680971	chr8-111555246-111555639
chr1-63825599-63826453	chr13-78483117-78484250	chr3-63295141-63296326	chr19-32628402-32628887	chr6-121343132-121344070	chr5-150466033-150467208	chr12-33588530-33588972	chr2-125474779-125475085
chr7-134389381-134390085	chr9-107981569-107981957	chr3-96127786-96128535	chr17-43165999-43166381	chr13-95764725-95765511	chr19-12486857-12487398	chr7-72910516-72911216	chr12-117410601-117410955
chr15-87089338-87090173	chr2-19406310-19407104	chr1-51834136-51834504	chr19-5561461-5561684	chr5-139993336-139993716	chr9-68116064-68116668	chr9-76695600-76695845	chr1-191955049-191955457
chr11-76465826-76466263	chr2-75208716-75210546	chr11-56023936-56024567	chr15-67780767-67781350	chr16-36543006-36543474	chr18-61657379-61658269	chr19-59687251-59687622	chr8-8819129-8819985
chr2-130391013-130391644	chr6-30308602-30309063	chr9-58527747-58528309	chr11-98408806-98409801	chr12-5955188-5955928	chr18-39353909-39354616	chr7-100014139-100014657	chr6-8173995-8174501
chr10-11780104-11780703	chr16-45765765-45766355	chr10-89837313-89837831	chr5-44108934-44109581	chr8-36110471-36110781	chr1-82612089-82612538	chr13-20392866-20393533	chr9-33101080-33101511
chr15-25555820-25556289	chr2-30266410-30267104	chr4-45473087-45473540	chr10-122539594-122540009	chr10-20148330-20149721	chr6-92542367-92542991	chr2-144417964-144418505	chr2-166330219-166330858
chr8-84837140-84837549	chr6-36890141-36891296	chr10-3644752-3645538	chr15-43403584-43403904	chr13-92592744-92593514	chr3-40049527-40050750	chr9-107714296-107715002	chr10-94000279-94000554
chr8-24009274-24009808	chr2-113368212-113368725	chr9-111178962-111179344	chr6-128337496-128337695	chr9-75845953-75846275	chr18-64956955-64957779	chr1-164213406-164213765	chr11-49622044-49622272
chr6-108759382-108760123	chr8-61325298-61325697	chr15-96388584-96388933	chr4-67885120-67885576	chr16-57445263-57445726	chr5-102735949-102736463	chr13-103561800-103562166	chr6-47329115-47329557
chr6-31860169-31860826	chr8-119403727-119404245	chr13-70793705-70794662	chr4-153017821-153019657	chr1-91465098-91465850	chr10-61904973-61905801	chr8-103808114-103809465	chr2-119161288-119161667
chr13-89918577-89919459	chr7-114086366-114086872	chr11-60825194-60825508	chr1-187586332-187587296	chr2-91984286-91985097	chr3-121576945-121577911	chr5-46709470-46710134	chr5-114052111-114052935
chr12-53838278-53838940	chr5-139554657-139555198	chr3-129769423-129769922	chr8-54779202-54780690	chr1-140408843-140410116	chr12-77790716-77791317	chr1-74121865-74122187	chr18-38042778-38043192
chr6-77742975-77743356	chr9-45608118-45609147	chr11-118165614-118165952	chr5-19785354-19785604	chr8-26626062-26627897	chr19-47291106-47291690	chr12-11781433-11781800	chr5-143470762-143471418
chr18-75519251-75520150	chr1-90403093-90403498	chr13-58035429-58036063	chr15-80013699-80013988	chr14-29866997-29867941	chr4-83101728-83102358	chr11-5846485-5846821	chr2-10108589-10109130
chr13-16023080-16024148	chr6-100709449-100709855	chr7-68054122-68054698	chrX-103546860-103547105	chr1-156775979-156776293	chr10-27408420-27409402	chr1-179004153-179004503	chr7-18927832-18928045
chr13-97310194-97311721	chr13-31326016-31326936	chr16-74047282-74047670	chr4-95579210-95579510	chr9-32742932-32743442	chr8-103430864-103431559	chr2-48412733-48413626	chr5-136458330-136459155
chr5-140066705-140067403	chr17-80824924-80826628	chr10-86365470-86366080	chr15-3772257-3772748	chr1-125755161-125755974	chr13-108213939-108215052	chr5-119309864-119310560	chr7-82691013-82691455
chr7-99424533-99425208	chr1-155401557-155402083	chr12-69555861-69556974	chr19-12684662-12685112	chr7-112966305-112967235	chr1-161493876-161494887	chr1-118955830-118956136	chr10-96257864-96258261
chr10-116266899-116267913	chr11-76098916-76099901	chr17-87395665-87396237	chr14-33320932-33321179	chr15-62204039-62204863	chr1-192851604-192851988	chr10-35057324-35057608	chr4-6357083-6357742
chr14-11252638-11253293	chr10-108349828-108350996	chr4-134950518-134951061	chr1-23944013-23944718	chr4-95389426-95390130	chrX-51278038-51278756	chr9-97344675-97345410	chr3-38936989-38937572
chr2-102872386-102872786	chr13-48171530-48172248	chr8-109586707-109587577	chr8-105000585-105000990	chr4-148900119-148901580	chr2-114301576-114302399	chr4-5029864-5030262	chr3-96564171-96564948
chr12-77482992-77483902	chr16-87916318-87917698	chr18-31902455-31902661	chr10-88848787-88849458	chr13-24849403-24849682	chr8-8182595-8183550	chr2-65116117-65117045	chr14-61161858-61162191
chr3-108476664-108477409	chr16-96613078-96613546	chr7-16203307-16204034	chr16-6062593-6062890	chr1-164432722-164433232	chr1-61436951-61437991	chr11-65170314-65170688	chr2-153432377-153432943
chr1-14662634-14663233	chr2-157791599-157792161	chr4-70509519-70509852	chr18-10393182-10393546	chr1-165348575-165348979	chr8-80922360-80923001	chr4-57282080-57282477	chr7-132338428-132338699
chr6-66806284-66806716	chr5-91773810-91774403	chr12-3662653-3663080	chr9-99017606-99018016	chr9-58295501-58296510	chr4-152990394-152990924	chr2-168113282-168113621	chr7-127820839-127821359
chr17-26583607-26585344	chr7-136501523-136503147	chr14-66990539-66990901	chr10-128919163-128919431	chr11-64883894-64884200	chr1-79405877-79407236	chr9-116223431-116223643	chr6-36981676-36982251
chr11-96696170-96696586	chr7-101393514-101394874	chr14-47856204-47857610	chr4-19816996-19817475	chr7-145231554-145232116	chr11-75157905-75158734	chr10-52780013-52780353	chr1-157417850-157418280
chr19-24032817-24033180	chr1-123887186-123887685	chr2-27352674-27353188	chr5-103836218-103836880	chr13-31340400-31341751	chr1-151003869-151004344	chr3-37974982-37975885	chr5-111011046-111011686
chr3-116786480-116787208	chr1-76020253-76020548	chr10-39184941-39185469	chr13-6637007-6637308	chr12-108110578-108110944	chr7-135744984-135745433	chr7-137874375-137874869	chr17-47054498-47054930
chr5-64286983-64287709	chr4-87422270-87423071	chr2-77770141-77770723	chr5-112500063-112500710	chr9-62368178-62368491	chr4-59387319-59389020	chr7-90276875-90278088	chr6-5156500-5156775
chr13-64126064-64126600	chr2-118401910-118402295	chr11-36872746-36873572	chr1-135562072-135562454	chr1-59399388-59400196	chr1-90758007-90758758	chr15-44236187-44236560	chr12-54509865-54510223
chr2-65471078-65471925	chr19-32237452-32238061	chr2-28401276-28402388	chr14-19836422-19836970	chr7-127929926-127930207	chr15-90333260-90334158	chr16-29662205-29662470	chr11-85492108-85492630
chr16-21492782-21493301	chr13-31943531-31944289	chr11-53307485-53309315	chr1-42741461-42742562	chr3-146405887-146406364	chr13-97767855-97768475	chr3-85952166-85953059	chr7-132668629-132668869
chr15-57572097-57572969	chr11-64587835-64588899	chr4-32195559-32196996	chr8-46386477-46387537	chr15-77089229-77089633	chr16-13001001-13002198	chr11-43031705-43032024	chr11-97412140-97412520
chr7-111508991-111510018	chr5-44543108-44544239	chr9-43129832-43130423	chr2-91995814-91996357	chr3-148417649-148418463	chr2-127481778-127482895	chr12-12530668-12531406	chr8-118393898-118394140
chr5-100125374-100125981	chr15-64021664-64022033	chr1-73088424-73088744	chr4-143168039-143168362	chr11-79629672-79630229	chr1-137503580-137504434	chr14-56336039-56336338	chr17-33828914-33829197
chr1-157143260-157143940	chr1-162180244-162180816	chr7-119850796-119851052	chr14-34275138-34275498	chr11-102792959-102793268	chr15-26809441-26809938	chr3-128347683-128348366	chr17-50331448-50332049
chr2-60436686-60437411	chr11-84562703-84563221	chr17-47139561-47141764	chr15-64296025-64296905	chr7-137525253-137525764	chr5-13615652-13616249	chr1-34687989-34688618	chr8-33813105-33813327
chr12-103962314-103963193	chr5-139821471-139822204	chr10-5139081-5140231	chr6-108277994-108278243	chr2-93227642-93228737	chr1-38252208-38252867	chr4-149790479-149790867	chr15-101320746-101321066
chr4-123808143-123808696	chr10-120449093-120450173	chr11-114315864-114316623	chr10-89506370-89506770	chr11-52332466-52333217	chr4-57703743-57704502	chr2-156693199-156693781	chr2-13390985-13391382
chr12-72279167-72280091	chr3-157104828-157106508	chr5-102693256-102693681	chr7-35447379-35449184	chr17-5125868-5126225	chr1-168600587-168601085	chr2-71995996-71996575	chr1-87785761-87786501
chr3-145798652-145799600	chr1-93081951-93082628	chr1-166282418-166283136	chr5-105301532-105302458	chr16-45395361-45395782	chr14-7888797-7889679	chr1-96932868-96933159	chr8-121187474-121188037
chr12-12625583-12626251	chr11-88447303-88448213	chr18-61894626-61895038	chr4-152462535-152462863	chr13-43502863-43503863	chr18-38881691-38882908	chr14-21891240-21892511	chr15-99317332-99317631
chr6-128374822-128375507	chr18-71840484-71841565	chr2-166091720-166092087	chr8-119881912-119882179	chr1-117356286-117357231	chr4-14772660-14773122	chr12-102832485-102833232	chr5-64703063-64703717
chr11-74811034-74811883	chr9-114747021-114747545	chr15-64025376-64025862	chr5-35041275-35041660	chr4-114908229-114909670	chr3-31198961-31199783	chr1-134176038-134176619	chr4-149889128-149889344
chr13-99813900-99814666	chr2-157807793-157808614	chr11-95765377-95765655	chr9-9221959-9222281	chr19-50582770-50583298	chr17-47975110-47976656	chr6-52245365-52246310	chr9-63706270-63706673
chr5-113453241-113453895	chr6-92871676-92872073	chr5-139134639-139134872	chr3-28591243-28591706	chr13-6751008-6751870	chrX-8273965-8274493	chr6-148199272-148199703	chr16-32130078-32130550
chr1-75662199-75663618	chr19-5558195-5558477	chr18-82718626-82718975	chr11-86782555-86783100	chr6-58937215-58937657	chr1-30594607-30595721	chr2-74703886-74705386	chr11-82604146-82604641
chr11-81120012-81121246	chr8-96843519-96843906	chr7-30525877-30526704	chr1-150503383-150503660	chr7-141338370-141339794	chr9-116098889-116099854	chr13-95032141-95032859	chr6-108236371-108236758
chr1-36478110-36478932	chr2-119350203-119351634	chr18-65082817-65083624	chr18-84677117-84677319	chr18-20956808-20957283	chr2-170033105-170033898	chr1-51529615-51530637	chr13-97569971-97570357
chr16-9247120-9247704	chr15-51813590-51814087	chr15-64021664-64022033	chr9-104361114-104361919	chr9-29925102-29925638	chr6-140051130-140052060	chr12-13217429-13218341	chr14-103033084-103033810
chr2-158215145-158216067	chr7-49907857-49908414	chr8-25805838-25806624	chr8-32320243-32320668	chr15-42577607-42578114	chr9-106081357-106081912	chr6-59425873-59426888	chr5-99669800-99670353
chr4-126644390-126645036	chr16-87582793-87583085	chr5-125140196-125141790	chr2-76434255-76434570	chr3-84294253-84295024	chr9-73648849-73649448	chr5-92876945-92877485	chr11-117316754-117317237
chr12-99116254-99116932	chr5-112520590-112521239	chr7-35388530-35389272	chr4-99895707-99896319	chr4-96330054-96331717	chr8-126615396-126616200	chr11-115462243-115462662	chr13-41476276-41476514
chr3-108196978-108197556	chr17-14178078-14178922	chr8-48425051-48425708	chr10-17646356-17646794	chr5-111530794-111531811	chr13-63749821-63750560	chr7-25834998-25836082	chr7-144996779-144997290
chr2-100796325-100797095	chr3-57920939-57921792	chr5-107303188-107304208	chr8-66417441-66417834	chr5-110447619-110449517	chr4-144929650-144931412	chr18-36374940-36375363	chr19-57358373-57358581
chr15-37597114-37597934	chr8-121130688-121130940	chr9-73555419-73555688	chr11-75439347-75439665	chr8-77120772-77121886	chr4-4305517-4306488	chr9-35354434-35355202	chr6-114445007-114445317
chr6-100432710-100433885	chr2-129046645-129047468	chr10-126935308-126935997	chr3-108391915-108393028	chr11-30177107-30177965	chr7-96511923-96512730	chr4-150306593-150307023	chr6-84019970-84020266
chr10-60589963-60590629	chr4-28378277-28379097	chr15-84612784-84613166	chr14-70630002-70630355	chr13-71507099-71508447	chr15-3563978-3564905	chr2-93236980-93237297	chr5-90789126-90790497
chr14-10213203-10213664	chr9-61336855-61337738	chr6-140646935-140647296	chr8-94781378-94782251	chr16-4736032-4736443	chr6-145557163-145558152	chr1-83851045-83851393	chr3-27288773-27289404
chr8-30561401-30562154	chr18-38874725-38875439	chr10-63541485-63542470	chr2-174288682-174289015	chr3-37359036-37359680	chr1-176349593-176350402	chr8-11542020-11542378	chr4-97673841-97674406
chr10-96330458-96331125	chr12-15749502-15750131	chr19-53552862-53553083	chr2-25214405-25214741	chr16-34440690-34441586	chr9-41876578-41877734	chr17-93555582-93555876	chr19-32303910-32305225
chr1-188551685-188552284	chr10-92079315-92079797	chr14-31226833-31227411	chr15-41399453-41399765	chr11-18747637-18748499	chr6-148390686-148391640	chr12-104896551-104897635	chr16-32853401-32853931
chr7-37866073-37866877	chr6-100704271-100705728	chr7-73738986-73739304	chr9-43461146-43461407	chr18-52831299-52832322	chr5-149320285-149321263	chr11-94498130-94498495	chr12-8472594-8472852
chr5-73202002-73203144	chr19-30331751-30332327	chr17-87921939-87922508	chr19-32959800-32960469	chr12-108443049-108443831	chr16-8111257-8112033	chr7-96531895-96533331	chr9-73067953-73068961
chr11-71541169-71541992	chr11-84697542-84698033	chr7-84222105-84222503	chr2-166215305-166216489	chr7-44527543-44528320	chr11-79094447-79095085	chr14-73533788-73534371	chr13-70883726-70884266
chr17-32024249-32025032	chr18-81042819-81043413	chr18-67556822-67557123	chr6-85185899-85186335	chr12-102647863-102648245	chr12-93342652-93343327	chr12-28358690-28359356	chr4-53935230-53935889
chr1-93767573-93768145	chr2-27774069-27774822	chr11-61484324-61485823	chr7-67919016-67919971	chr5-53379541-53379969	chr9-29318567-29319308	chr11-85910064-85910572	chr1-186683962-186684359
chr2-7837588-7838303	chr17-28140413-28140715	chr5-123946573-123947770	chr2-103594542-103594759	chr1-191435333-191435737	chr11-18596521-18597483	chr12-105511148-105512659	chr7-71311309-71312082
chr3-128881693-128882568	chr9-110642752-110644203	chr9-102843560-102843860	chr15-6375040-6375370	chr4-115086763-115087295	chr13-68572901-68573902	chr9-78985218-78985836	chr4-139282788-139283651
chr11-102214510-102214844	chr4-148710436-148710780	chr14-30974220-30974485	chr10-18488257-18488614	chr4-41494420-41494802	chr7-128832344-128833304	chr10-82990786-82991218	chr5-65157474-65158332
chr9-56191904-56192787	chr18-55133545-55134438	chr19-25588037-25588315	chr19-57395705-57396360	chr5-98523790-98524145	chr5-101816627-101817395	chr12-82397134-82398094	chrX-164899655-164900098
chr3-156746941-156747770	chr6-117159768-117160687	chr8-87745828-87746504	chr8-92315339-92315632	chr2-4386348-4386753	chr7-67110399-67111017	chr9-30488894-30489294	chr6-38949500-38950553
chr3-35235644-35236112	chr5-134539788-134540340	chr13-54884292-54885021	chr3-131364264-131365441	chr11-31824869-31825148	chr8-124632829-124633411	chr11-43802192-43802690	chr17-78246678-78247377
chr8-24383088-24384248	chr1-158193909-158194882	chr2-135722665-135722896	chr19-7968673-7969088	chr12-96350682-96351739	chr12-76954667-76955429	chr10-87546011-87546847	chr7-18959422-18959735
chrX-38428539-38429525	chr9-118370627-118371236	chr2-166860599-166860977	chr3-79849635-79849865	chr17-87312286-87312682	chr14-105323455-105323938	chr17-42908644-42909822	chr16-18776465-18777168
chr4-106978198-106978757	chr9-96980506-96981041	chr11-31725854-31726130	chr8-95202596-95202900	chr12-4192380-4193348	chr10-127563488-127564661	chr11-117429269-117429590	chr17-84141221-84141483
chr4-72159960-72160593	chr1-169238188-169239132	chr17-28013143-28013917	chr10-39364120-39364415	chr6-91066061-91066311	chr7-99564607-99565738	chr4-15307681-15308008	chr6-86479258-86479713
chr14-77195177-77196709	chr11-76523249-76523726	chr6-88677817-88678143	chr16-36808429-36808937	chr7-133607384-133608381	chr17-83889676-83890608	chr4-132415789-132416529	chr10-8909331-8909542
chr4-114523367-114524582	chr18-47568185-47569639	chr16-30720518-30721175	chr6-106048896-106049180	chr3-85886686-85888758	chr4-150784409-150785462	chr1-72780621-72781157	chr7-123338301-123338672
chr9-116428239-116429023	chrX-99280521-99281311	chr8-12486677-12487475	chr12-102498524-102499131	chr2-128240342-128241171	chr15-66883157-66884160	chr6-126513765-126515001	chr15-29437709-29438082
chr9-45368161-45368598	chr2-49770173-49770819	chr16-52000092-52000469	chr7-98119135-98119787	chr12-31256221-31256828	chr16-14416669-14417557	chr15-73304323-73304914	chr11-119115350-119115761
chr16-41999445-42000081	chr2-181487197-181488266	chr17-70004650-70004926	chr3-19067293-19067683	chr6-149222140-149222735	chr4-46129133-46130047	chr14-121423002-121423667	chr1-132436490-132437179
chr14-60554076-60554738	chr13-112122729-112123148	chr4-103321033-103321401	chr13-43018666-43019398	chr4-154478954-154479488	chr13-81108244-81109266	chr11-59634045-59634435	chr1-123584849-123585335
chr6-48440403-48440813	chr5-142179133-142179753	chr5-101792842-101793129	chr13-112071434-112071828	chr12-5274357-5275173	chr2-3585100-3585758	chr11-11828791-11829509	chr11-44716922-44717195
chr5-67400620-67401389	chr18-55623490-55624805	chr4-25661214-25661684	chr9-95594315-95594707	chr11-78396925-78397742	chr14-67383503-67384049	chr7-4835787-4837182	chr11-61653087-61653447
chr5-137715469-137716004	chr3-21962426-21963710	chr19-44514452-44514839	chr5-150911929-150913116	chr10-108349828-108350996	chr18-61057029-61057442	chr13-42689571-42690002	chr4-115056409-115057770
chr17-35128685-35129199	chr4-144929650-144931412	chr7-64016674-64017177	chr14-101839819-101840728	chr7-145310152-145310805	chr4-6383176-6384301	chr6-145478715-145479186	chr10-119058249-119058702
chr19-48820504-48821645	chr12-26934771-26935202	chr6-118687253-118687610	chr9-110745768-110746052	chr12-84402401-84403287	chr4-109460175-109461194	chr5-149863205-149863481	chr9-13449256-13449918
chr6-88703344-88704072	chr6-56616095-56617482	chr2-12023031-12024345	chr17-26637859-26638171	chr17-14202173-14202647	chr5-132703539-132704223	chr11-100286966-100287400	chr17-5822555-5822978
chr11-59537275-59538053	chr6-49984986-49986035	chr15-83440796-83441020	chr11-77893628-77894602	chr5-52979471-52980089	chr9-32411416-32411958	chr3-92486356-92486627	chr17-86801251-86801721
chr2-132646705-132647777	chr4-32915663-32916623	chr12-117452778-117453023	chr16-13927437-13927969	chr14-107033670-107034087	chr7-80666203-80667512	chr6-31267939-31268725	chr5-39841131-39841555
chr14-101488064-101488881	chr12-91412457-91413731	chr19-10137341-10137749	chr9-54139202-54139569	chr12-84397180-84397525	chr2-32317309-32318725	chr2-127897620-127898073	chr13-100195801-100196509
chr18-61408598-61409075	chr14-22609155-22610170	chr16-52892432-52893262	chr19-59521972-59522676	chr3-85022712-85023211	chr15-93824248-93825595	chr6-50665929-50666287	chr7-44304437-44305896
chr3-53813049-53813868	chr10-13346478-13347185	chr17-46049572-46049973	chr13-41235808-41236098	chr14-28057574-28058800	chr3-82111873-82112796	chr2-46065136-46065887	chr10-80678007-80678516
chr6-114008729-114009216	chr8-27106407-27107627	chr8-42069230-42069641	chr1-158632902-158633264	chr10-39169670-39169989	chr10-74269523-74270237	chr10-95743618-95744045	chr8-34562080-34562668
chr2-151609227-151610347	chr2-173132237-173133028	chr12-15713611-15713985	chr4-150132665-150133397	chr2-71188665-71189222	chr10-4060925-4061948	chr7-24750592-24752174	chr8-118587306-118587848
chr4-57093228-57093714	chr19-48339065-48339672	chr12-51952133-51952661	chr1-88650068-88650377	chr18-25521836-25522665	chr13-73887344-73887906	chr7-119830506-119831022	chr17-83397495-83398061
chr17-63677729-63678685	chr9-64933901-64934712	chr2-129648725-129649139	chr1-51445171-51446384	chr5-147913078-147913973	chr15-86033811-86035231	chr17-74828217-74828709	chr11-120281271-120281883
chr3-101037937-101038690	chr14-16901627-16902190	chr4-104992100-104992516	chr7-46237235-46238722	chr1-60695935-60696438	chr4-4497035-4497756	chr11-59655322-59655904	chr7-67675188-67675658
chr6-5749793-5750772	chr17-14165277-14165877	chr17-87386934-87387550	chr8-116271309-116271716	chr8-120261357-120262098	chr10-61919604-61921351	chr13-42696498-42697179	chr1-51929502-51929947
chr3-66739234-66740034	chr19-42627078-42627535	chr2-157924473-157924772	chr1-153911277-153911681	chr1-4615336-4615617	chr6-53854815-53855720	chr4-132455083-132455534	chr15-59003544-59004669
chr17-81010679-81011189	chr12-113032157-113033314	chr1-119302400-119303033	chr4-155356430-155356636	chr11-119152122-119152652	chr2-29464938-29465441	chr5-30912954-30913782	chr11-71670034-71670442
chr9-117101800-117102821	chr9-43071681-43072042	chr9-51238849-51239342	chr8-31520795-31521368	chr8-89561831-89563898	chr9-87529573-87530271	chr14-30561457-30562055	chr10-99534154-99534637
chr4-108629323-108630414	chr7-78605471-78606175	chr5-3527095-3527673	chr5-51397348-51398171	chr18-73979396-73980313	chr2-165571107-165571875	chr2-165366833-165368085	chr16-12233939-12234639
chr7-44054309-44054956	chr4-140532123-140532539	chr1-136470469-136470728	chr11-54051088-54051409	chr9-70786657-70787280	chr12-36597392-36598233	chr8-108977646-108978411	chr4-154336525-154337154
chr9-28776501-28777866	chr8-102495604-102496361	chr9-45211796-45212441	chr4-139623896-139624918	chr14-104855959-104856285	chr17-45766564-45767439	chr13-46189232-46189619	chr13-89394486-89395082
chr7-51885308-51885770	chr18-67251983-67252756	chr11-59238646-59239633	chr5-81072813-81073172	chr18-46324824-46325689	chr13-54312528-54313136	chr12-15698032-15699405	chr11-78531071-78531305
chr18-69794089-69795510	chr7-135236871-135238124	chr8-120841271-120841505	chr18-21247711-21248404	chr3-30855437-30856616	chr9-63789290-63789812	chr2-158510493-158511045	chr8-126188647-126189765
chr2-75324012-75324958	chr9-118939268-118939725	chr5-116886000-116887357	chr19-59587964-59588843	chr18-78009568-78009897	chr9-105758130-105758877	chr2-124618903-124619309	chr12-111916245-111917238
chr11-81148532-81148824	chr16-71851449-71852676	chr13-20207097-20207433	chr6-71130288-71130558	chr17-83816966-83817347	chr8-74557423-74558444	chr1-153152572-153152851	chr17-9774805-9776474
chr16-90623746-90624693	chr6-6094399-6094729	chr6-90668581-90669290	chr6-91659819-91660703	chr9-42098426-42098654	chr5-89259895-89261171	chr9-101052096-101052343	chr17-26994254-26995318
chr14-122574038-122574754	chr2-113216135-113217809	chr7-35447379-35449184	chr1-118681989-118682274	chr15-75149144-75149383	chr4-138496474-138497361	chr10-83341252-83341521	chr9-62435270-62436384
chr9-55406787-55407336	chr6-18313939-18314852	chr5-101878400-101878718	chr1-78502618-78502848	chr2-34982685-34983729	chr6-52233452-52233824	chr18-36383849-36384322	chr1-11210547-11211003
chr3-32595069-32595487	chr7-70788834-70789811	chr15-66961404-66962604	chr1-13313942-13315114	chr4-136742561-136743132	chr8-119651227-119652001	chr14-16200749-16201385	chr1-136796336-136796983
chr5-103109114-103109747	chr11-71389377-71390489	chr9-43807536-43808481	chr13-48574713-48575088	chr2-142629518-142630397	chr2-93779216-93780225	chr5-35313123-35313796	chr3-27269958-27270855
chr9-115524104-115525038	chr17-66769310-66770313	chr16-74411088-74413301	chr5-118071693-118072019	chr2-181144699-181145028	chr8-47082081-47082978	chr7-118611538-118612238	chr4-3659721-3660263
chr16-29297356-29298040	chr11-35676365-35677108	chr19-10308168-10308406	chr4-83079928-83081543	chr14-27070778-27071089	chr18-48958150-48958518	chr2-57229611-57230194	chr17-15137433-15137865
chr5-22160746-22161373	chr15-31173351-31173872	chr14-32950337-32951717	chr13-103483374-103483886	chr7-137882606-137883301	chr9-76000688-76001490	chr2-161561206-161561775	chr9-21011880-21012363
chr10-30265007-30265517	chr2-13129218-13130011	chr1-189778327-189778669	chr7-40683264-40683974	chr2-105206418-105207604	chr7-74432480-74433317	chr2-161549505-161549848	chr8-125037002-125037372
chr14-31564499-31565323	chr4-32041711-32042417	chr16-29967224-29967595	chr3-145634123-145634707	chr1-75218443-75220008	chr10-59839090-59839575	chr11-45466045-45466603	chr8-9077211-9077898
chr14-14852675-14853442	chr4-45809886-45810316	chr3-62379827-62380114	chr17-23992686-23994286	chr12-45082803-45083673	chr7-136712942-136713945	chr17-87871811-87872201	chr5-124992814-124993421
chr6-124655731-124656391	chr12-92152420-92153810	chr13-97743079-97743697	chr10-58328777-58329020	chr12-69777744-69778160	chr8-50321115-50321904	chr17-27993983-27994241	chr10-68842104-68842663
chr12-89831259-89831906	chr8-126665860-126667320	chr2-129417770-129418111	chr3-53705924-53706486	chr3-89305678-89306626	chr3-49908376-49909505	chr17-40342548-40342907	chr5-142945071-142945841
chr13-45530197-45531456	chr18-43758888-43759740	chr19-56803749-56803955	chr15-13602065-13602422	chr13-91178316-91179151	chr6-52861889-52862265	chr18-57044474-57044824	chr6-115522835-115523136
chr12-83070707-83071230	chr13-54884292-54885021	chr5-128524447-128524727	chr4-45452482-45453682	chr14-30762520-30763400	chr15-93981883-93982690	chr2-157422734-157423337	chr2-4555121-4555555
chr19-45621927-45622555	chr18-54941107-54941329	chr9-114766837-114768360	chr4-44979733-44980391	chr10-79814123-79814766	chr3-38955868-38956792	chr1-69433768-69434303	chr1-80213567-80214145
chr11-50718597-50719203	chr14-23522372-23523166	chr9-31445939-31446251	chr7-119561526-119561770	chr4-106096098-106096493	chr16-85755898-85756801	chr3-92361179-92362148	chr11-106660469-106661020
chr1-161693571-161694132	chr9-47623432-47624126	chr3-137936362-137936863	chr13-119638445-119638702	chr14-118282495-118283331	chr2-106857724-106858183	chr10-52865051-52865386	chr6-145485983-145486944
chr16-54156871-54157324	chr6-86335111-86336311	chr11-98709018-98709728	chr8-10865485-10866501	chr17-4177396-4178374	chr8-61397759-61398394	chr1-125755161-125755974	chr12-8400384-8400696
chr9-45554974-45555757	chr10-84710814-84711122	chr11-79116583-79117075	chr4-47050134-47051299	chr12-35998664-35999516	chr13-48552174-48552944	chr8-3609843-3610215	chr12-86770169-86770650
chr5-121099769-121100387	chr12-102590846-102591241	chr14-70773092-70773322	chr13-52057351-52057780	chr10-82777635-82778242	chr16-43581241-43582359	chr7-84017726-84019154	chr11-44892796-44893419
chr11-64421066-64422133	chr19-29984016-29985231	chr8-115413986-115414649	chr16-43069658-43070237	chr15-93433605-93434520	chr5-150030969-150031812	chr16-93917965-93918780	chr17-26547541-26548119
chr10-60096083-60096573	chr9-49911163-49911471	chr3-102748129-102748387	chr1-88191379-88192030	chr7-80779090-80779666	chr1-62598111-62599001	chr10-90576208-90577210	chr15-59614263-59614529
chr9-49913414-49914067	chr6-99619466-99620153	chr4-149475171-149475419	chr10-68750951-68751205	chr9-34029312-34030343	chr13-63230872-63232107	chr1-133145931-133146731	chr15-69077835-69078343
chr14-67001063-67002161	chr4-137228610-137229357	chr2-73596794-73597185	chr16-21825568-21826018	chr18-66345100-66345633	chr12-108393572-108394012	chr19-3880053-3880486	chr19-40488873-40489405
chr18-76703015-76703764	chr11-101700335-101700768	chr3-130803595-130804479	chr19-50220362-50220777	chr3-89228743-89229058	chr19-40346122-40346963	chr1-195230860-195231177	chr16-69796207-69796770
chr5-133095985-133096703	chr15-67301704-67302404	chr2-178213051-178213324	chr8-70188783-70188996	chr1-35391158-35391694	chr2-157696150-157696709	chr2-152441791-152442023	chr11-102338628-102339018
chr6-98945494-98945958	chr14-22589294-22590134	chr9-60742977-60743692	chr11-117731591-117731842	chr17-45923339-45923550	chr4-130920626-130921614	chr1-13496391-13496670	chr10-5604350-5604688
chr7-74079760-74081225	chr14-76818262-76818842	chr16-48303539-48304292	chr3-101516755-101517491	chr3-53687642-53688165	chr5-139027456-139028418	chr3-138236386-138236803	chr11-69443234-69443924
chr12-106059779-106060549	chr11-69365851-69367059	chr8-48425921-48426200	chr17-4268407-4268708	chr5-30912954-30913782	chr1-91856794-91857682	chr2-91474208-91474812	chr9-118632812-118633131
chr13-49015079-49016769	chr6-51060477-51061449	chr2-93031077-93031346	chr15-31359822-31360059	chr18-75344095-75344440	chr2-48618468-48619460	chr9-101265589-101265988	chr13-110798158-110798749
chr16-29749219-29749557	chr5-44670143-44670799	chr3-70143317-70143606	chr5-101010643-101010992	chr11-7176900-7177273	chr14-12938449-12939289	chr4-133605434-133605682	chr11-12311404-12311712
chr7-134765037-134765616	chr4-28542750-28543330	chr3-138613185-138613639	chr19-3333072-3334559	chr9-13467696-13468095	chr10-121263186-121264142	chr14-99569368-99569804	chr1-101683827-101684261
chr12-111718350-111719337	chr6-90668581-90669290	chr4-131133590-131133888	chr2-31434748-31435066	chr3-101648057-101648736	chr12-108857505-108858025	chr14-30557824-30558242	chr5-135537304-135537641
chr15-77849263-77850133	chr8-74182155-74182522	chr17-71223751-71224007	chr15-75975661-75976130	chr7-30602423-30602976	chr6-117613674-117614588	chr3-38415333-38415857	chr2-85280491-85281361
chr17-14378656-14379356	chr2-34614129-34614575	chr4-76044807-76045050	chr13-39955850-39956327	chr14-33035389-33035747	chr10-46785473-46786198	chr11-34155129-34155589	chr13-114895847-114896270
chr6-72696353-72697372	chr9-44598840-44599594	chr4-106665516-106665969	chr11-80145751-80146200	chr4-56864175-56865673	chr3-130337632-130338284	chr4-154400095-154401855	chr9-43504326-43504966
chr15-56694407-56694976	chr13-48552174-48552944	chr11-28697754-28697985	chr12-76446078-76446919	chr9-67115797-67116332	chr3-138247687-138248657	chr19-10277326-10278278	chr7-19472443-19472665
chr1-95316989-95317296	chr3-102152530-102153278	chr14-60486420-60486948	chr14-120271043-120271489	chr4-106482982-106483738	chr2-74435201-74435905	chr10-111858405-111858699	chr7-143613939-143615289
chr13-32207161-32207844	chr4-43978283-43979248	chr8-13506675-13507433	chr3-96159930-96161583	chr3-30316828-30317407	chr16-56298219-56298669	chr15-55043171-55043981	chr1-54690441-54690965
chr15-92347893-92348268	chr11-89508555-89509163	chr16-90779666-90780224	chr15-75215882-75217039	chr14-100458817-100459519	chr12-112372007-112372872	chr7-100678974-100679506	chr2-118490032-118491758
chr3-82376634-82377374	chr16-18776465-18777168	chrX-8259488-8259856	chr4-132093076-132093517	chr5-112316331-112316773	chr1-118671830-118672588	chr9-15786170-15786567	chr17-31074727-31074957
chr11-5968152-5968655	chr11-38856421-38857029	chr4-130920626-130921614	chr13-52060077-52060852	chr14-54398240-54399477	chr13-52560784-52561955	chr8-8308986-8309258	chr12-21154846-21155406
chr2-135757397-135757812	chr9-109106874-109108235	chr14-105979124-105980764	chr15-92825729-92826714	chr9-70893848-70894100	chr10-25333453-25334018	chr10-40511212-40511544	chr14-120539631-120540114
chr10-72410186-72410737	chr2-25196416-25197096	chr2-156278349-156279156	chr11-78422034-78422733	chr18-80980991-80981499	chr2-12212806-12213594	chr4-119253915-119254636	chr4-47201042-47201311
chr7-36637065-36637644	chr6-82170358-82171156	chr5-5261500-5262498	chr15-37754954-37756167	chr10-95152394-95152845	chr9-42722153-42723012	chr4-59358953-59359219	chr19-21882047-21882536
chr17-62694798-62695552	chr13-34724651-34725531	chr16-44238768-44239044	chr8-27040612-27041207	chr16-88562439-88563731	chr13-107235505-107236128	chr6-51720470-51721132	chr12-49736895-49737541
chr7-84275018-84275696	chr15-32545261-32545946	chr7-98887620-98888323	chr14-114679229-114679555	chr13-102624973-102626232	chr6-53950763-53951392	chr19-18658370-18658780	chr5-148341839-148343114
chr2-144120599-144121177	chr15-92524823-92525724	chr15-101552986-101553522	chr14-64632180-64632647	chr8-111079535-111080412	chr15-103201893-103202614	chr10-19459627-19460417	chr6-112470726-112470947
chr16-50514948-50515408	chr9-58541781-58542415	chr7-114086366-114086872	chr13-44449385-44449756	chr3-147100679-147101616	chr13-107692230-107692786	chr14-119877921-119878199	chr18-83076001-83076482
chr1-135793331-135795127	chr17-68273363-68274688	chr4-150523392-150523615	chr5-51391299-51391637	chr6-21999877-22000460	chr14-69830575-69831467	chr2-103302814-103303503	chr6-30658595-30658869
chr4-63440124-63440571	chr16-8417042-8417623	chr9-58013050-58013312	chr15-62524251-62525244	chr12-13049390-13050243	chr6-111256735-111257453	chr4-25035792-25036145	chr10-62530081-62530542
chr7-134704671-134705004	chr14-25736454-25736956	chr8-111510444-111511099	chr16-28905622-28905923	chr3-87982312-87983525	chr13-102467862-102468530	chr1-120105558-120105988	chr3-27976899-27977450
chr4-9057673-9058029	chr15-78925947-78926830	chr8-41031527-41032318	chr4-148641164-148641532	chr15-55043171-55043981	chr12-79842127-79842621	chr1-54658451-54658962	chr6-143307089-143307894
chr8-120374452-120375452	chr14-116882532-116883064	chr9-104321071-104321784	chr18-80271087-80271963	chr1-191446127-191446697	chr8-113942352-113943205	chr6-145035259-145035699	chr2-85001546-85001934
chr9-53915685-53916617	chr2-174203146-174203843	chr4-133943725-133944247	chr19-24842048-24842451	chr1-133856805-133857041	chr2-34041835-34043358	chr13-43146250-43147172	chr16-65554134-65554740
chr13-63314411-63314823	chr3-145798652-145799600	chr5-100597642-100598160	chr8-125930125-125930671	chr11-5305853-5306559	chr16-70227634-70228604	chr13-37907961-37908402	chr17-45584258-45585752
chr14-30077883-30078958	chr11-61722029-61722447	chrX-167099416-167099763	chr3-29601915-29602449	chr11-46289493-46289742	chr10-121872925-121873709	chr8-10953314-10954033	chr2-155742244-155742546
chr7-76809772-76810487	chr12-16803307-16803621	chr16-85160116-85160384	chr6-24172503-24173084	chr3-53869137-53869619	chr5-151135153-151136392	chr11-116621243-116622068	chr8-103964468-103965024
chr7-125265670-125266417	chr5-36977793-36978306	chr8-121257924-121258997	chr6-121310958-121311392	chr16-57454109-57454359	chr11-36009315-36010183	chr5-64579181-64580198	chr7-71400353-71400583
chr12-28784316-28785693	chr14-32409540-32410402	chr1-61529754-61529990	chr7-111771099-111771810	chr11-80484077-80484656	chr2-27888678-27889233	chr10-13446744-13447241	chr13-114917452-114917926
chr4-135743496-135744233	chr5-92796135-92796829	chr9-57967564-57967901	chr7-34484931-34485926	chr8-22302376-22303434	chr2-53059266-53060186	chr1-119328669-119329375	chr10-93390889-93391860
chr14-60863131-60863730	chr18-73979396-73980313	chr13-57046143-57046547	chr16-95287357-95288165	chr16-93807688-93808701	chr11-88297357-88297864	chr2-118532431-118533720	chr2-118656669-118657299
chr2-113427778-113428797	chr14-74226219-74226953	chr11-76461195-76461552	chr15-13368840-13369124	chr12-77854406-77855081	chr10-24569407-24570069	chr4-154410438-154410852	chr5-43853020-43853483
chr15-82988659-82989633	chr5-77384680-77385049	chr10-30327265-30329223	chr10-71127244-71128508	chr8-22890906-22891312	chr14-28042658-28043533	chr2-31442447-31442966	chr12-52288470-52289066
chr12-15698032-15699405	chr17-26368148-26368769	chr9-48146279-48147161	chr8-116290672-116291185	chr2-103927624-103928072	chr3-100820507-100821490	chr9-53298513-53298770	chr4-155234651-155235963
chr6-107751965-107752485	chr16-77172998-77173765	chr16-41744973-41745491	chr18-24449201-24450311	chr9-7845084-7845617	chr6-103940101-103941096	chr1-46520992-46521346	chr5-32257177-32257942
chr8-36155130-36156029	chr15-10818010-10818720	chr9-107384267-107384804	chr8-119885493-119886126	chr18-3666117-3667655	chr11-45718180-45719127	chr6-28750988-28751411	chr15-77800508-77800838
chr2-115895097-115896000	chr12-27304525-27305291	chr1-97918239-97918837	chr8-85473200-85473583	chr5-22191870-22192108	chr5-21466909-21467736	chr6-28743575-28743906	chr7-142040757-142041042
chr12-93063659-93064516	chr14-103575818-103576236	chr15-99149004-99149239	chr11-22640236-22640910	chr2-75350696-75351235	chr6-34044270-34044795	chr18-56413869-56414574	chr12-69822475-69822928
chr2-52938324-52939089	chr17-83895055-83895735	chr8-89857095-89857496	chr6-120174093-120174840	chr15-85469383-85469748	chr7-80166550-80167290	chr2-167767983-167768305	chr6-73644487-73644947
chr9-68803958-68804635	chr15-41611875-41612625	chr2-33604994-33605514	chr9-60315583-60315857	chr6-89687002-89687532	chr1-163736515-163737617	chr8-106610939-106611229	chr2-174564862-174565312
chr15-7889050-7889578	chr8-26471671-26472436	chr9-100184018-100184410	chr17-77877036-77877305	chr1-182868259-182869333	chr2-142598856-142599748	chr2-48665312-48665622	chr4-53117061-53117399
chr6-50810485-50810803	chr11-46089046-46089739	chr2-168371151-168371656	chr4-106737749-106738204	chr12-67300304-67300575	chr13-70876470-70877561	chr8-105378626-105379301	chr14-31531589-31532113
chr18-33776998-33777816	chr1-72369983-72370498	chr3-52443678-52444862	chr10-26774340-26774570	chr9-99329227-99329878	chr16-76829778-76830848	chr15-12517113-12518882	chr7-74524272-74524988
chr10-24734909-24735792	chr8-128679704-128680285	chr17-6852201-6852877	chr3-89365501-89365902	chr18-15091105-15091385	chr18-10253589-10254193	chr1-181285267-181285631	chr3-132871476-132871762
chr6-18343999-18344780	chr7-98860849-98861414	chr12-74516564-74516821	chr4-46959818-46960130	chr5-105800826-105801580	chr7-71138467-71139884	chr8-120072269-120072609	chr13-104973715-104974042
chr5-74081701-74082175	chr3-136609447-136610824	chr10-13346478-13347185	chr5-88587354-88587956	chr11-117961953-117962609	chr5-73761248-73762513	chr17-73071644-73072903	chr6-90721074-90721297
chr11-6021036-6021857	chr10-124249305-124249751	chr5-96940772-96941738	chr12-79217128-79218201	chr12-40139477-40140026	chr11-103291979-103292664	chr6-94634757-94634984	chr3-105087294-105087727
chr3-67709219-67709935	chr15-57616567-57617529	chr11-68491771-68492118	chr4-152303148-152303510	chr17-31504404-31505467	chr5-139657886-139659749	chr16-96361304-96361894	chr16-45249741-45250111
chr13-31531094-31532278	chr17-86559285-86559904	chr1-61641932-61642189	chr4-25799057-25800504	chr1-158998572-158998876	chr14-32819144-32819693	chr1-87316428-87317191	chr7-19491616-19492260
chr11-18489318-18490611	chr17-45766564-45767439	chr13-114156602-114157059	chr13-24893889-24894220	chr15-80059413-80060023	chr15-81277499-81278333	chr7-133041807-133042099	chr11-28692187-28693177
chr5-73977327-73977941	chr1-161493876-161494887	chr13-68764401-68764929	chr4-106424595-106424835	chr4-107015518-107016632	chr13-60685894-60686743	chr12-13049390-13050243	chr4-20010605-20010941
chr4-86898486-86899684	chr3-103682384-103682831	chr1-43077524-43077853	chr7-129636878-129637258	chr14-58511456-58511952	chr4-128839637-128840716	chr5-115858530-115858982	chr6-125529520-125529975
chr11-94591340-94592117	chr12-24592846-24593749	chr10-62841939-62842407	chr4-25801822-25802021	chr2-12033242-12034411	chr4-104067538-104068185	chr4-31647438-31647696	chr10-99460817-99461928
chr11-34343697-34344616	chr16-90619448-90619981	chr1-52597767-52598931	chr3-90536938-90538506	chr7-35143805-35144191	chr14-30650839-30651356	chr11-59078235-59078657	chr3-104253677-104254122
chr4-83166428-83167924	chr15-12994449-12995281	chr4-131654234-131654455	chr6-48895435-48896505	chr17-29928704-29929339	chr9-50845467-50845967	chr4-69970917-69971395	chr1-119510673-119511256
chr18-71442604-71443294	chr1-90896296-90897368	chr7-100479485-100480630	chr15-88768481-88768838	chr4-114550432-114551281	chr6-136857938-136858298	chr15-73453592-73453976	chr16-13359385-13359837
chr11-96992822-96993314	chr9-21835032-21835742	chr7-66515706-66516481	chr19-17570988-17571202	chr2-74930684-74931122	chr14-45824688-45826074	chr16-93807688-93808701	chr1-123933818-123934858
chr11-86586744-86587667	chr11-114044223-114044447	chr8-29695495-29696019	chr9-77071622-77071936	chr11-67938860-67939334	chr12-24685949-24686709	chr14-114697505-114698096	chr2-38522303-38522649
chr18-78392667-78393791	chr8-115126682-115127304	chr11-6000265-6000863	chr14-28988151-28988820	chr6-125501799-125502243	chr6-72216305-72217319	chr3-10292655-10293043	chr10-91222501-91223412
chr4-148775566-148776046	chr16-13001001-13002198	chr17-66321921-66322207	chr11-69377580-69378053	chr19-40993870-40994708	chr1-189115649-189116394	chr5-46431559-46432690	chr18-39137205-39138234
chr1-64787501-64788270	chr7-4163448-4165513	chr4-152815889-152816618	chr16-52043466-52044087	chr6-72713903-72715141	chr3-109420895-109421476	chr5-43056499-43056951	chr19-56029351-56030308
chr1-14506377-14507436	chr19-32381336-32381932	chr11-98034772-98035199	chr1-34120228-34120867	chr2-143018218-143019179	chr18-5186250-5187874	chr11-93450415-93451094	chr7-71207190-71207735
chr1-164631528-164632049	chr11-79292028-79292494	chr12-80365824-80366468	chr5-117443213-117443458	chr13-43158964-43159803	chr3-107505143-107506475	chr5-66726261-66726493	chr11-117982376-117982748
chr7-68911991-68912544	chr3-67709219-67709935	chr5-101994028-101994351	chr11-95595660-95596612	chr9-49110335-49111350	chr15-92087283-92088188	chr6-28756366-28756978	chr14-103949837-103950353
chr9-91053096-91053743	chr5-151167219-151168332	chr4-156059050-156060233	chr5-4731035-4731376	chr6-112950426-112950829	chr13-112721899-112722684	chr16-93546408-93546720	chr15-101227904-101228368
chr15-7683088-7683893	chr8-91636899-91637433	chr14-13399354-13399949	chr9-32242597-32243533	chr18-39609267-39609850	chr8-121478996-121479485	chr11-116701280-116701795	chr12-35522757-35522988
chr14-57729429-57731025	chr17-42908644-42909822	chr17-27073871-27074447	chr4-62508628-62509124	chr2-27993262-27993864	chr15-44674582-44675225	chr5-134973995-134974608	chr17-26549019-26549725
chr11-83819736-83820487	chr7-115415061-115415608	chr3-8973822-8974137	chr8-47970245-47971282	chr11-87709557-87710467	chr18-54406314-54406903	chr19-21159631-21160484	chr15-77013598-77014716
chr4-153206830-153208102	chr11-88459891-88460977	chr16-90623746-90624693	chr2-142893777-142894087	chr12-8082469-8083648	chr5-134539788-134540340	chr4-149440584-149440918	chr2-18654824-18655313
chr5-28500601-28501614	chr5-74920337-74921325	chr2-132646705-132647777	chr11-87704310-87704586	chr3-20730475-20730879	chr3-153739069-153739695	chr7-107685878-107686221	chr2-3102335-3102728
chr5-117687471-117688344	chr15-10700991-10701443	chr15-72927146-72928037	chr7-119511058-119511589	chr14-21891240-21892511	chr1-118927456-118928144	chr9-27816860-27817290	chr13-95659330-95659768
chr2-78267727-78268388	chr6-53906805-53907237	chr10-21789735-21790678	chr13-47030358-47030714	chr13-44906100-44906382	chr12-71611532-71612072	chr9-82404065-82404378	chr8-111801365-111801884
chr15-80706594-80707391	chr4-148842093-148842654	chr4-136898147-136898524	chr6-103619758-103619991	chr11-52420426-52421903	chr11-63784949-63785949	chr15-11063863-11065487	chr1-4426605-4427599
chr1-130830530-130830920	chr5-103828831-103829573	chr11-103097051-103097578	chr19-53375866-53376171	chr15-103542456-103542812	chr4-138574637-138575628	chr16-95220941-95221402	chr13-89493224-89493530
chr14-121234681-121235153	chr4-29479957-29481583	chr4-98593813-98594357	chr9-96635216-96635446	chr10-3729606-3729976	chr17-64060471-64060983	chr4-6978473-6978812	chr14-64011656-64012220
chr5-117697447-117698101	chr17-47521473-47522340	chr8-8168257-8169004	chr5-23978241-23978871	chr6-146530202-146531214	chr13-34788783-34789606	chr8-11165508-11165970	chr5-66510734-66511078
chr9-119656024-119656457	chr2-158610609-158611105	chr11-101063375-101064377	chr9-66199498-66199968	chr4-49104745-49105197	chr14-7899936-7901294	chr10-99283985-99284385	chr2-115081553-115082817
chr11-120704798-120705375	chr15-97231714-97232083	chr12-8331390-8332448	chr8-12720135-12721408	chr6-49210348-49210759	chr1-162075089-162075757	chr5-50904692-50905140	chr19-37561524-37561849
chr16-35406697-35407468	chr8-96834610-96835086	chr14-22781788-22784195	chr11-32650749-32651471	chr4-132415789-132416529	chr9-41860280-41861475	chr11-104631202-104631659	chr8-95020191-95020949
chr10-122791913-122792948	chr12-15754512-15755380	chr16-13191038-13191436	chr6-61206043-61206349	chr16-10327469-10328437	chr1-88094562-88095622	chr11-85832059-85833017	chr8-41018930-41019180
chr13-75991960-75992875	chr14-102721542-102723076	chr8-119156422-119156808	chr11-101675355-101675610	chr11-60867920-60868268	chr1-59167474-59167976	chr3-63893678-63894067	chr17-43374005-43374383
chr2-180158535-180159211	chr17-31432467-31435029	chr11-64434654-64436682	chr1-88105737-88106027	chr5-139027456-139028418	chr5-28500601-28501614	chr4-156083378-156083787	chr6-125340248-125340967
chr5-117000460-117001263	chr14-25327777-25328182	chr15-26804068-26804494	chr5-66076896-66077240	chr9-21337561-21338228	chr8-25070148-25071108	chr1-89019749-89020174	chr4-55650410-55651762
chr17-29971108-29972406	chr5-111648181-111649461	chr1-166308737-166309715	chr17-15890659-15891073	chr17-83998871-83999553	chr15-34829027-34829817	chr11-117878016-117878690	chr2-131957730-131958307
chr9-61404881-61405766	chr5-32120876-32121773	chr2-164432478-164433029	chr19-7605882-7607420	chr6-149343614-149344230	chr8-49555551-49556539	chr12-5960850-5961386	chr9-14730874-14731663
chr8-12911824-12912433	chr11-78984410-78985388	chr2-174343061-174343313	chr4-150706659-150706982	chr3-132865316-132865970	chr7-128246330-128247845	chr10-79945453-79946482	chr3-121471682-121472147
chr17-15993481-15994356	chr3-103129800-103130974	chr10-24317110-24318085	chr11-77199576-77199899	chr15-101293035-101294859	chr8-110808348-110809003	chr11-5149147-5149723	chr1-184302428-184302794
chr9-112344625-112345127	chr12-83310646-83310897	chr6-12747859-12749754	chr17-6036138-6037785	chr5-64625789-64626167	chr5-77114795-77115690	chr16-97778199-97779112	chr2-136121715-136122219
chr6-140337006-140338745	chr10-127766500-127766848	chr12-24814676-24815478	chr8-44031039-44031302	chr17-65944119-65944322	chr17-88861653-88862141	chr8-80856696-80856917	chr14-31232907-31233171
chr1-72455858-72456315	chr4-53864012-53864764	chr4-117483952-117485463	chr13-92699237-92699642	chr9-60002349-60002719	chr18-70052490-70053726	chr3-94952786-94953106	chr14-26858088-26858679
chr11-76629749-76630755	chr12-17414780-17415120	chr7-142542615-142543394	chr5-43074532-43074821	chr11-77196061-77197008	chr17-14202173-14202647	chr19-26634377-26634803	chr11-43358813-43359268
chr18-35866320-35866817	chr2-109618308-109619023	chr9-107983300-107983884	chr6-38124281-38124787	chr2-144836714-144837868	chr11-95096599-95097324	chr15-62789590-62790092	chr7-126663701-126664300
chr5-36759531-36760238	chr7-68636920-68638112	chr1-79703479-79703899	chr8-113610430-113610840	chr11-87763408-87764881	chr1-33657442-33658687	chr4-41087877-41088187	chr12-21204583-21205297
chr17-5091447-5092569	chr12-52847758-52848705	chr18-76084781-76085026	chr5-112564525-112565979	chr1-189791515-189792462	chr18-61093201-61093506	chr7-136026398-136026821	chr6-72161942-72162803
chr19-54407566-54408495	chr1-185292676-185293362	chr16-30964498-30965389	chr14-100462326-100462741	chr4-70553284-70553597	chr6-54369691-54370524	chr11-50354550-50355235	chr7-81272905-81273288
chr9-71244111-71244533	chr13-98951902-98952309	chr4-59528354-59528692	chr9-118507649-118507877	chr5-151408201-151408805	chr17-54158470-54159325	chr2-52974702-52975008	chr8-114743185-114743480
chr11-85712722-85714048	chr10-111796796-111797160	chr17-36908096-36908578	chr14-50990994-50991320	chr16-21277664-21278204	chr4-14902004-14902652	chr4-95483536-95483992	chr16-33714151-33715027
chr15-68656257-68657236	chr1-161903016-161903551	chr15-25835121-25835519	chr11-47763616-47763849	chr8-119465803-119466627	chr4-84094977-84095642	chr15-102022581-102023046	chr2-93131876-93132539
chr8-124216921-124217303	chr17-83983011-83983836	chr6-114829960-114830222	chr17-67086804-67087113	chr9-71663376-71664264	chr18-78279888-78281073	chr1-132319244-132319577	chr13-59753438-59754154
chr3-37234843-37235465	chr2-53070378-53071422	chr16-11527023-11527325	chr1-56541312-56541878	chr16-43979066-43980227	chr2-119995189-119996311	chr16-58481102-58481908	chrX-152708393-152708678
chr19-9455188-9456175	chr10-28464650-28465362	chr18-84015566-84016236	chr17-27380914-27381377	chr2-12221278-12222235	chr14-100444213-100445234	chr7-96707804-96708248	chr16-43961804-43962413
chr9-71600666-71601262	chr3-98051100-98051901	chr5-140191187-140191421	chr16-96258326-96258782	chr12-80001680-80002234	chr4-5337132-5338163	chr4-70797490-70797935	chr4-132247250-132247861
chr8-121354848-121355165	chr9-45789664-45790000	chr10-128237766-128237971	chr7-30313921-30314230	chr15-95640289-95640760	chr3-108411513-108412137	chr3-103419409-103420380	chr2-127736700-127737337
chr8-12667335-12667677	chr1-134755961-134756579	chr13-55168808-55169501	chr6-97915788-97916216	chr10-44863992-44865164	chr13-43146250-43147172	chr4-46639869-46640111	chr5-23829876-23830277
chr6-101183848-101184700	chr17-13874213-13874627	chr7-96525049-96525822	chr5-96221848-96222492	chr15-73638534-73638796	chr9-96530252-96531119	chr2-30618468-30619199	chr5-113151204-113151922
chr11-104703864-104704701	chr8-22687749-22688774	chr6-32388260-32388752	chr5-67321684-67321953	chr12-86129707-86129966	chr1-61406906-61407783	chr14-117929838-117931661	chr7-132435313-132435832
chr1-39237422-39238388	chr5-104002318-104003489	chr9-116847167-116848530	chr1-65129634-65130585	chr10-43331907-43332720	chr14-80015922-80016569	chr6-72768728-72769310	chr12-73790668-73790997
chr11-60036397-60037073	chr8-89561831-89563898	chr19-47491545-47492226	chr6-72292864-72293655	chr1-75662199-75663618	chr2-179537265-179538447	chr9-44199627-44199856	chr11-70284828-70285056
chr6-17429614-17430007	chr8-33833188-33833640	chr9-21792710-21792952	chr14-23835379-23836087	chr17-56308108-56308436	chr10-69738616-69739326	chr1-130775688-130776199	chr8-8623484-8623965
chr4-138410930-138411497	chr9-119425011-119425969	chr4-119865740-119866600	chr12-3777663-3778096	chr19-58314633-58314863	chr13-13503654-13504756	chr11-97585910-97586271	chr1-184854047-184854265
chr2-174892430-174893374	chr16-90628789-90629533	chr15-68249785-68250287	chr13-9017133-9017462	chr12-30417488-30417835	chr11-90577139-90577917	chr12-75137792-75138112	chr13-94458815-94459549
chr12-73476294-73477001	chr14-78174411-78175046	chr8-114216122-114216435	chr19-28191433-28192138	chr1-171437144-171437964	chr9-4040874-4041612	chr19-25037282-25037545	chr1-166819419-166819883
chr5-114730155-114730568	chr14-67907138-67907722	chr6-104492744-104493727	chr12-117717956-117718361	chr15-95639163-95640068	chr2-44147336-44148281	chr8-27106407-27107627	chr10-75314480-75314992
chr1-151671562-151672086	chr11-118043010-118044653	chr11-12535004-12535409	chr6-10364987-10365388	chr1-135502038-135502446	chr6-28418371-28418750	chr5-66586262-66586610	chr3-141596534-141597084
chr2-113181505-113182213	chr17-12724843-12725701	chr12-76696352-76696697	chr11-104264622-104265046	chr1-40759617-40760408	chr15-101126863-101127168	chr1-69685770-69686370	chr2-51284577-51285221
chr2-156406829-156407783	chr10-121903791-121904881	chr12-27928359-27928947	chr1-59891206-59891471	chr11-84533209-84533499	chr2-53079601-53080219	chr2-154641997-154642662	chr11-80522851-80523702
chr2-79817663-79817989	chr4-56829408-56830012	chr7-37361732-37362445	chr8-69106038-69106237	chr8-118871801-118872522	chr4-100446597-100447688	chr2-6265038-6265394	chr1-87620040-87620724
chr10-7651044-7651477	chr12-27758980-27759343	chr13-69455535-69455982	chr19-28649540-28649977	chr11-68754315-68755085	chr3-122709849-122710741	chr10-4522941-4523382	chr10-24267384-24267806
chr16-35556777-35557634	chr3-141536761-141537199	chr14-34214170-34214786	chr1-189761461-189762048	chr12-25131900-25132540	chr5-44153011-44153469	chr2-168078439-168078677	chr2-129243929-129244274
chr15-80159180-80160115	chr3-57445488-57446215	chr2-33513665-33513979	chr3-14945611-14945988	chr18-73898182-73898824	chr16-65718698-65719426	chr8-107107477-107107678	chr18-57686667-57687112
chr9-22629326-22629767	chr18-66172712-66173522	chr2-6505572-6506932	chr8-127076435-127076884	chr2-30463138-30464274	chr14-25317591-25318619	chr1-125550374-125550651	chr4-81829934-81830294
chr10-62033810-62034600	chr6-119332993-119333761	chr9-29520506-29520834	chr5-51616885-51617205	chr11-75053768-75054567	chr15-67305625-67306110	chr11-53103541-53103857	chr12-17390551-17390834
chr19-26091385-26092492	chr4-138596522-138597467	chr18-23549902-23550822	chr5-96459376-96459596	chr5-128983990-128984229	chr6-106276672-106277514	chr3-84603755-84604312	chr6-99193707-99194014
chr5-36535782-36536086	chr18-62940486-62941114	chr1-71837713-71838203	chr12-81054414-81054778	chr1-152548776-152549619	chr3-53292195-53292776	chr12-117422024-117422679	chr16-87715998-87716617
chr14-117929838-117931661	chr7-89422611-89424066	chr17-48721868-48722225	chr5-88593531-88593735	chr9-99631837-99632051	chr5-113783332-113784306	chr16-32707850-32708834	chr16-57313524-57313778
chr19-58335950-58337177	chr5-28891643-28892342	chr17-46063156-46064100	chr2-50284006-50284299	chr18-22418559-22419548	chr14-93474347-93475339	chr6-64650421-64651383	chr11-78935221-78935539
chr10-92936888-92938149	chr1-187918237-187918704	chr4-106330161-106330912	chr12-110200423-110200725	chr5-66080583-66081165	chr14-76882386-76883716	chr1-51512983-51513645	chr13-99539267-99539645
chr19-24134225-24135361	chr1-160042083-160042420	chr18-61325863-61326062	chr13-34464195-34464448	chr11-19349838-19351322	chr18-63548612-63549374	chr7-30972662-30974369	chr8-35400357-35400783
chr2-80465962-80466674	chr4-46235767-46237016	chr6-137771643-137772050	chr5-36426354-36426813	chr4-70551851-70552413	chr19-44753344-44753704	chr1-184870054-184870438	chr6-30336582-30337298
chr13-37467833-37468735	chr17-44709600-44710273	chr8-122526495-122526853	chr1-127904874-127905358	chr5-117853523-117854131	chr14-120256206-120257406	chr8-122836639-122837335	chr9-37771659-37772063
chr16-6844494-6845028	chr18-65739484-65740419	chr6-36788631-36789185	chr7-117443243-117443633	chr9-37465766-37466327	chr19-26865263-26866368	chr1-186041628-186042235	chr15-97590688-97591062
chr1-52627256-52627601	chr12-70729433-70730607	chr9-31886200-31886635	chr11-75293848-75294243	chr7-113590901-113591484	chr9-14027962-14028546	chr10-111719681-111720013	chr11-102008898-102009273
chr5-74246157-74247060	chr1-127530935-127531809	chr5-27063506-27064184	chr12-108710791-108711471	chr18-33377494-33378723	chr5-111577433-111577785	chr1-35874655-35875870	chr9-110665903-110666272
chr18-71280952-71281620	chr3-86862084-86863751	chr7-35080098-35080367	chr7-112831476-112831764	chr9-32223631-32224509	chr4-154293647-154294795	chr11-69858405-69858981	chr10-123360366-123360921
chr2-17123476-17124000	chr14-98067396-98068016	chr6-127546307-127547153	chr3-108028754-108029303	chr19-45646781-45647172	chr16-71927926-71928642	chr1-193682307-193682690	chr2-51305236-51305832
chr17-63203424-63204134	chr2-158273296-158274074	chr11-67538516-67538824	chr18-74569989-74570799	chr7-36095077-36096516	chr14-102161369-102162334	chr10-115263015-115263487	chr15-96817177-96817569
chr12-12916062-12917059	chr1-183763928-183764898	chr12-83998333-83998947	chr1-119636979-119637637	chr16-85755898-85756801	chr2-145257215-145257864	chr16-45923604-45924662	chr17-73845675-73845968
chr8-118601480-118602548	chr13-51314283-51315296	chr7-132726228-132726820	chr9-64719144-64720288	chr10-77142276-77142600	chr8-64674661-64675531	chr3-147100679-147101616	chr6-149148416-149148918
chr2-28965726-28966805	chr15-76195409-76196900	chr19-42724985-42726425	chr14-60275421-60276055	chr1-133170084-133170535	chr3-130354054-130355120	chr12-88651965-88652860	chr2-181671395-181671771
chr1-20941867-20942348	chr17-28107186-28107645	chr10-85510358-85510803	chr6-90570463-90570696	chr5-102817576-102817974	chr13-45486423-45487013	chr6-137550055-137550529	chr11-60301546-60302235
chr4-114578127-114578820	chr2-84635532-84636508	chr16-18543493-18543807	chr11-113666622-113667765	chr7-71960316-71961323	chr18-66651978-66652915	chr19-5327977-5328284	chr8-94999948-95000280
chr2-102021430-102022132	chr12-101798139-101799075	chr12-86833735-86834049	chr7-40669685-40669909	chr18-6989079-6989874	chr9-25177163-25177509	chr2-27774069-27774822	chr2-119311250-119311985
chr2-106895480-106896417	chr2-142186861-142187841	chr19-17163327-17164342	chr1-82811825-82812092	chr17-26225045-26226288	chr13-101662894-101663548	chr13-81385574-81386298	chr8-33885631-33886239
chr11-98383089-98383419	chr4-103390453-103390890	chr7-65469630-65470036	chr13-45609398-45609880	chr19-28635821-28636674	chr14-110171539-110172088	chr17-67245316-67245740	chr11-99265798-99266098
chr5-13690823-13692135	chr2-72499228-72500316	chr1-68748919-68749409	chr10-8811367-8811584	chr2-106681529-106681919	chr19-61056991-61058063	chr1-35336256-35336541	chr13-110690525-110691296
chr13-48565987-48566819	chr1-139234600-139235526	chr1-43067319-43067788	chr5-149002080-149002349	chr5-106437038-106437554	chr3-62102725-62103658	chr10-60054023-60054454	chr1-152223295-152224181
chr4-109229588-109230232	chr10-117519620-117520169	chr5-32990743-32991783	chr1-51509019-51509470	chr7-98899654-98900219	chr7-142789033-142790241	chr6-50184298-50184572	chr7-36851287-36851728
chr11-9624072-9624638	chr18-22984770-22985906	chr18-61335650-61336234	chr9-45806909-45807123	chr17-63012157-63012754	chr4-84199032-84199884	chr1-172854618-172854891	chr15-6259594-6260860
chr14-12580665-12581936	chr8-106135668-106136167	chr5-149341548-149341964	chr13-58735249-58736051	chr17-83122672-83123442	chr5-46212546-46213785	chr6-120194997-120195253	chr6-54158128-54158679
chr19-14235966-14236667	chr4-33581824-33582392	chr4-14565396-14565640	chr9-121104949-121105248	chr17-21473073-21474113	chr15-77161330-77161868	chr5-107497442-107497823	chr11-113802408-113803001
chr12-24685949-24686709	chr13-60050831-60051065	chr7-118447226-118449033	chr10-118616230-118616606	chr3-41580763-41581944	chr3-108410489-108411393	chr3-132864157-132864715	chr2-124719523-124720550
chr3-36786520-36786912	chr3-53600006-53600506	chr1-133825239-133826413	chr11-75906464-75906933	chr4-139282788-139283651	chr2-71739017-71740037	chr6-4489041-4490423	chr2-3742456-3742769
chr12-4306671-4307348	chr12-27204086-27204385	chr11-72991764-72992441	chr5-46149818-46150430	chr1-131188133-131188405	chr14-21463088-21463662	chr7-28576432-28576914	chr4-132747586-132747951
chr4-35012214-35013335	chr4-153118872-153120030	chr1-34023244-34023582	chr8-11279220-11279835	chr5-101728348-101728953	chr4-138141363-138141676	chr2-24928955-24929337	chr8-82027339-82027969
chr17-83203330-83204381	chr10-86114149-86115102	chr7-81839724-81840074	chr8-55477414-55477677	chr5-96242042-96242524	chr5-148788637-148789672	chr5-45627771-45628236	chr18-38849697-38850043
chr18-9742971-9743946	chr1-152416228-152416891	chr12-40392449-40393363	chr8-117718094-117718828	chr11-113323440-113323681	chr2-44559120-44559938	chr3-143659371-143660126	chr14-73347284-73347727
chr16-31551494-31552359	chr5-128645419-128646169	chr3-129645235-129645991	chr9-74866728-74867257	chr1-192076835-192077572	chr14-78899952-78901158	chr7-100148005-100148705	chr13-15590588-15590894
chr4-46267469-46269200	chr17-23981172-23981693	chr5-113115978-113116177	chr6-92697753-92698440	chr6-6092443-6093033	chr6-5509178-5510453	chr9-49922077-49923231	chr5-147915096-147915444
chr4-55169968-55170645	chr4-131461335-131462051	chr9-106613217-106613525	chr16-85071263-85071609	chr15-77829555-77829846	chr1-45867994-45868385	chr12-102640560-102641049	chr8-68559049-68559487
chr5-139543549-139544097	chr15-10901721-10902091	chr19-6233582-6233990	chr18-4425347-4425881	chr5-35907585-35909108	chr16-63642439-63643152	chr7-64436793-64437282	chr18-11940957-11941421
chr19-36687763-36688716	chr5-63735399-63735908	chr19-24812078-24812406	chr9-114998863-114999369	chr8-45521231-45522610	chr1-193859247-193860295	chr1-40665833-40666251	chr8-106298233-106298575
chr2-158113464-158114205	chr19-53180905-53181885	chr8-11203241-11203942	chr10-43516859-43518172	chr11-75012790-75013510	chr2-85171945-85172829	chr17-6755681-6756119	chr8-90290855-90291191
chr2-5743837-5744273	chr2-179332893-179333906	chr5-146875890-146876478	chr14-76804961-76805501	chr12-105016355-105016889	chr18-54911271-54911823	chr10-125255912-125256173	chr2-75019499-75019740
chr8-124425871-124426532	chr13-34814015-34815288	chr8-65053939-65054320	chr13-41676344-41677323	chr7-24555780-24556256	chr11-65504941-65505737	chr19-20406358-20406831	chr1-79561065-79561520
chr15-67206199-67206980	chr11-8781329-8781925	chr2-6871752-6873021	chr15-50967169-50967500	chr16-14999454-14999869	chr1-194808124-194808973	chr4-144404220-144405007	chr14-63075743-63076848
[truncated: 24,511 more rows]

## Sheet: 6
Supplementary Data 6: Differential accessibile regions during key cell type transitions in early nephrogenesis
[truncated: 22,631 more rows]

[truncated: 12 more sheets: 7, 8, 9, 10, 11, 12, 13, 14, 15, 16, 17, 18]
