# Supplementary material for: Single-cell multiomics reveals ENL mutation perturbs kidney developmental trajectory by rewiring gene regulatory landscape
Source: Nat Commun. 2024 Jul 15;15:5937. doi: 10.1038/s41467-024-50171-w (PMC11250843; doi:10.1038/s41467-024-50171-w)
Supplement: Supplementary file 6 — Source data [file 41467_2024_50171_MOESM6_ESM.xlsx]

## Sheet: Figure 1
Figure 1h_Comma/S-shape				Figure 1i_glomerulus				Figure 1J_proximal tubule				Figure 1k_Distal tubule
E15.5				E15.5				E15.5				E15.5
WT	number	T1	number	WT	number	T1	number	WT	number	T1	number	WT	number	T1	number
66-1-1-1	3	66-3	0	66-1-1	0	66-3	0	759-4	17	66-6	0	593-1-1	7	66-4-1	2
66-1-2-1	3	66-4-1	1	66-1-2-1	2	66-4-1	0	759-6	20	759-3	0	593-1-2	9	66-4-2	0
66-1-2-2	4	66-4-2	0	66-1-2-2	2	66-4-2	0	759-7-1	16	759-5	0	593-1-2-1	10	593-2-1	0
66-2-1-1	5	66-5-1	1	66-2-1-1	2	66-5-1	0	759-7-2	8	66-3	0	593-1-2-2	10	593-2-2	0
66-2-1-2	1	66-5-2	0	66-2-2	0	66-5-2	0	66-2-1	11			593-3-1-1	7
66-2-2-1	2	66-6-1	0	759-6-1	2	66-6-1	0	66-2-2	8			593-3-1-2	10
87-6	4	66-6-2	0	759-6-2	3	66-6-2	0	66-4-1-1	9			593-3-2-1	12
759-6-1	5	759-3	0	759-7-1	3	759-3	0	66-4-1-2	8			593-3-2-2	7
759-7-1	7	759-5-1	0	759-7-2	4	759-5-1	0	66-4-1-3	11			721-3-1-1	10
759-7-2	4	759-5-2	0	721-3-1	6	759-5-2	0					721-3-1-2	6
759-1-1	4	721-2	0	721-3-2	3	721-2	0					721-3-2-1	7
721-3-1	5	593-2-1	0	721-4-1	3	593-2-1	0					721-3-2-2	4
721-3-2	6	593-2-2	0	721-4-2	3	593-2-2	0
721-3-3	5	593-8-1	0	721-4-3	2	593-8-1	0
721-3-4	4	593-8-2	0	593-1-1	4	593-8-2	0
721-4-1	5			593-1-2	5
721-4-2	2			593-1-3	5
593-1-1	8
593-1-2	4
593-1-3	4
593-1-4	4
593-3-1	2
593-3-2	3
E18.5				E18.5				E18.5				E18.5
WT	number	T1	number	WT	number	T1	number	WT	number	T1	number	WT	number	T1	number
60-3-1	13	60-2	0	60-3-1-1	8	60-2	0	69-8-1-1	25	69-7	0	684-2-1-2-1	32	688-3	0
60-3-2	11	69-7	1	60-3-1-2	9	69-7	0	69-8-1-2	31	315-2	0	684-2-1-2-2	26	801-4-1	0
60-5-1	10	914-6	0	60-3-1-3	9	914-6	0	315-5	29	688-3	0	684-2-1-2-3	36	801-4-2	0
60-5-2	12	315-2-1	0	60-3-2-1	8	315-2-1	0	684-2-1-1	39			684-2-1-2-4	34	801-5-1	2
60-6	10	315-2-2	3	60-3-2-2	12	315-2-2	0	684-2-1-2	43			684-2-2-1	44	801-5-2	0
60-7-1	10	315-4-1	3	60-3-2-3	11	315-4-1	1	684-2-1-3	20			684-2-2-2	25
60-7-2	9	315-4-2	0	60-5-1-1	8	315-4-2	0	688-4-1-1	48			684-2-2-3	22
69-5-1	13	801-4-1	2	60-5-1-2	6	801-4-1	0	688-4-1-2	41			684-4-1-1	39
69-5-2	6	801-4-2	2	60-5-2-1	10	801-4-2	0	688-4-1-3	39			684-4-1-2	28
69-8-1	7	801-5-1	4	60-5-2-2	8	801-5-1	0	688-4-1-4	27			684-4-1-3	28
69-8-2	10	801-5-2	3	60-6-1	10	801-5-2	0	688-4-2-1	38			684-4-2-1	41
		801-5-3	3	60-6-2	7	801-5-3	0	688-4-2-2	40			684-4-2-2	23
		801-5-4	2	60-7-1-1	6	801-5-4	0	688-4-2-3	35			684-4-2-1	32
				60-7-1-2	9			688-4-2-4	51			684-4-2-2	30
				69-5-1-1	11			688-2-1-1	43			684-4-2-3	23
				69-5-1-2	8			688-2-1-2	33			684-4-2-4	23
				69-5-2-1	8			688-2-1-3	49			684-4-2-1-1	30
				69-5-2-2	14			688-2-1-4	32			684-4-2-1-2	31
				69-8-1-1	8			688-2-2-1	33			684-4-2-1-3	26
				69-8-1-2	8			688-2-2-2	53			801-1-1-1	27
				69-8-2-1	13			688-2-2-3	35			801-1-1-2	20
				315-5-1	11			688-2-2-4	31			801-1-1-3	25
				315-5-2	9							801-1-1-4	17
				315-5-3	7							801-1-2-1	29
				678-2-1	11							801-1-2-2	29
												801-1-2-3	20
												801-1-2-4	32

## Sheet: Figure 7
Figure 7b_Flag-ENL-T1				Figure 7c											Figure 7b
Temp	DMSO	TDI-11055		Hoxa11	WT			T1			T2
40	1	1		0	1.07446	1.02751	1	4.44327	4.53299	4.48571	5.86114	6.21429	6.4684
44	1.01738	0.943298		0.01	0.961637	1.04154	1.00288	4.21708	4.53452	4.12098	4.18835	4.31431	4.15818
48	0.884025	0.937484		0.1	0.783078	0.737529	0.743324	2.42553	2.53898	2.47745	1.78014	1.82308	1.68074
52	0.68061	0.808852		1	0.754085	0.757581	0.787551	2.38132	2.33942	2.44805	1.38243	1.33899	1.36345
56	0.482207	0.730112		10	0.723228	0.688471	0.748704	1.90154	1.87658	1.98118	1.27783	1.34194	1.33228
58	0.264516	0.679409		Hoxa13	WT			T1			T2
59	0.177392	0.670228		0	0.954359	1.0018	1	6.76513	6.85808	6.801	7.76343	8.1947	7.85511
60	0.056744	0.63955		0.01	0.916527	0.9793	0.912272	6.13521	6.71716	7.03378	5.07697	4.67765	5.31137
61	0.0118627	0.502475		0.1	0.809398	0.772918	0.688648	5.30822	5.29258	5.79559	1.90769	1.95068	1.86607
62	0.00592356	0.41671		1	0.767154	0.768265	0.737128	3.06662	2.73558	2.97129	1.70579	1.64012	2.44257
63	0.00373986	0.303633		10	0.805565	0.897891	0.861487	2.41451	2.30458	2.43439	1.63278	1.67865	1.66499
64	0.00681632	0.246449
65	0.00388015	0.0981262
Figure 7b_Flag-ENL-T1 (Y78A)
Temp	DMSO	TDI-11055
40	1	1
44	0.906646	1.08655
48	0.878756	0.990155
52	0.655904	0.680183
56	0.593715	0.714999
58	0.372428	0.35624
59	0.291498	0.219348
60	0.139093	0.0744734
61	0.0612563	0.0722317
62	0.056835	0.0609654
63	0.02936	0.0245722
64	0.0183654	0.0161447
Figure 7h			Figure 7i				Figure 7j
	Puncta	No puncta	T1-DMSO	T1-TDI	T2-DMSO	T2-TDI	T1-DMSO	T1-TDI	T2-DMSO	T2-TDI
WT	0	100	5	3	4	3	0.71	0.959	0.884	1.087
T1	100	0	4	2	4	4	0.659	0.959	0.834	1.063
T2	100	0	4	3	8	3	0.659	0.95	0.768	1.029
WT+TDI	0	100	6	4	6	7	0.589	0.95	0.768	0.95
T1+TDI	90	10	4	3	4	3	0.589	0.884	0.768	0.95
T2+TDI	100	0	11	3	5	3	0.589	0.884	0.768	0.844
			6	1	5	2	0.589	0.884	0.768	0.844
			6	4	4	3	0.589	0.884	0.768	0.844
			6	3	7	4	0.559	0.844	0.746	0.834
			7	2	5	3	0.559	0.844	0.746	0.768
			9	3	7	3	0.559	0.844	0.746	0.768
			7	3	6	4	0.559	0.844	0.746	0.768
			6	3	6	4	0.559	0.844	0.71	0.768
			7	4	5	3	0.559	0.834	0.71	0.768
			9	6	6	3	0.559	0.834	0.71	0.768
			2	4	8	3	0.559	0.834	0.71	0.768
			6	4	8	5	0.559	0.834	0.71	0.768
			6	4	7	2	0.559	0.802	0.71	0.746
			9	4	5	2	0.543	0.768	0.71	0.746
			6	2	5	5	0.543	0.768	0.71	0.746
			5	0	4	4	0.543	0.768	0.71	0.746
			6	3	6	7	0.475	0.768	0.71	0.746
			5	2	5		0.475	0.768	0.672	0.746
			8	2	5		0.475	0.768	0.659	0.71
			5	3	3		0.475	0.768	0.659	0.71
			6	2	5		0.475	0.746	0.659	0.71
			6	3	5		0.475	0.746	0.659	0.71
			9	2	4		0.475	0.746	0.659	0.71
			9	4	7		0.475	0.746	0.659	0.71
				6	7		0.475	0.746	0.659	0.71
				5	5		0.475	0.71	0.659	0.71
				4	6		0.475	0.71	0.659	0.71
				3	6		0.475	0.71	0.659	0.672
				5	6		0.475	0.71	0.659	0.659
				2	5		0.475	0.71	0.659	0.659
				2	4		0.475	0.71	0.659	0.659
				3	6		0.475	0.71	0.659	0.659
				5	8		0.475	0.71	0.659	0.659
				3	6		0.475	0.71	0.659	0.659
				2	7		0.475	0.672	0.659	0.659
				2	7		0.475	0.659	0.659	0.659
				2	6		0.475	0.659	0.659	0.659
				2	5		0.475	0.659	0.659	0.659
					8		0.475	0.659	0.659	0.659
							0.475	0.659	0.659	0.659
							0.475	0.659	0.659	0.659
							0.475	0.659	0.659	0.659
							0.475	0.659	0.659	0.659
							0.475	0.659	0.659	0.659
							0.475	0.659	0.659	0.659
							0.475	0.659	0.659	0.589
							0.475	0.659	0.659	0.589
							0.475	0.659	0.659	0.589
							0.475	0.659	0.659	0.589
							0.475	0.659	0.659	0.589
							0.475	0.659	0.659	0.589
							0.475	0.659	0.659	0.589
							0.475	0.659	0.589	0.589
							0.475	0.659	0.589	0.589
							0.475	0.589	0.589	0.589
							0.475	0.589	0.589	0.589
							0.475	0.589	0.589	0.589
							0.475	0.589	0.589	0.589
							0.475	0.589	0.589	0.589
							0.417	0.589	0.589	0.589
							0.417	0.589	0.589	0.589
							0.417	0.589	0.589	0.589
							0.417	0.589	0.589	0.589
							0.417	0.589	0.589	0.559
							0.417	0.589	0.589	0.559
							0.417	0.589	0.589	0.559
							0.417	0.589	0.589	0.559
							0.417	0.589	0.589	0.559
							0.417	0.589	0.589	0.559
							0.417	0.589	0.589	0.559
							0.373	0.589	0.589	0.559
							0.373	0.589	0.589	0.559
							0.373	0.589	0.589	0.543
							0.373	0.589	0.589	0.543
							0.373	0.589	0.589	0.543
							0.373	0.589	0.589	0.543
							0.373	0.589	0.589	0.475
							0.373	0.589	0.589	0.475
							0.373	0.559	0.589	0.475
							0.373	0.559	0.589	0.475
							0.373	0.559	0.589	0.475
							0.373	0.559	0.589	0.475
							0.373	0.559	0.589	0.475
							0.373	0.559	0.589	0.475
							0.373	0.559	0.589	0.475
							0.373	0.559	0.589	0.475
							0.373	0.559	0.589	0.475
							0.373	0.559	0.589	0.475
							0.373	0.559	0.589	0.373
							0.373	0.559	0.589	0.373
							0.373	0.559	0.589	0.373
							0.373	0.559	0.589	0.373
							0.373	0.475	0.589	0.373
							0.373	0.475	0.589	0.373
							0.373	0.475	0.589	0.373
							0.373	0.475	0.589	0.373
							0.373	0.475	0.589	0.373
							0.373	0.475	0.589	0.373
							0.373	0.475	0.589	0.295
							0.373	0.475	0.589	0.295
							0.373	0.475	0.589	0.295
							0.373	0.475	0.589	0.295
							0.373	0.475	0.589	0.295
							0.373	0.475	0.589	0.959
							0.373	0.475	0.589	0.959
							0.373	0.475	0.589	0.95
							0.373	0.475	0.589	0.884
							0.373	0.475	0.589	0.884
							0.373	0.475	0.589	0.844
							0.373	0.475	0.589	0.844
							0.373	0.475	0.589	0.844
							0.373	0.475	0.589	0.844
							0.373	0.475	0.589	0.768
							0.373	0.475	0.589	0.768
							0.373	0.475	0.589	0.768
							0.373	0.475	0.589	0.768
							0.373	0.475	0.589	0.768
							0.373	0.475	0.559	0.768
							0.373	0.475	0.559	0.746
							0.373	0.475	0.559	0.746
							0.373	0.475	0.559	0.746
							0.373	0.475	0.559	0.71
							0.295	0.475	0.559	0.71
							0.295	0.475	0.559	0.71
							0.295	0.475	0.559	0.672
							0.295	0.417	0.559	0.659
							0.295	0.417	0.559	0.659
							0.295	0.417	0.559	0.659
							0.295	0.417	0.559	0.659
							0.295	0.417	0.559	0.659
							0.295	0.373	0.559	0.659
							0.295	0.373	0.559	0.659
							0.295	0.373	0.559	0.659
							0.295	0.373	0.559	0.659
							0.295	0.373	0.559	0.659
							0.295	0.373	0.559	0.659
							0.295	0.373	0.559	0.589
							0.295	0.373	0.559	0.589
							0.295	0.373	0.559	0.589
							0.295	0.373	0.559	0.589
							0.295	0.373	0.559	0.589
							0.295	0.373	0.559	0.589
							0.295	0.373	0.559	0.589
							0.186	0.373	0.559	0.589
							0.186	0.373	0.559	0.589
							0.186	0.373	0.559	0.589
							0.186	0.373	0.559	0.589
							0.186	0.373	0.559	0.589
							0.186	0.373	0.559	0.589
							0.186	0.373	0.559	0.589
							0.186	0.373	0.559	0.589
							0.186	0.373	0.559	0.589
							0.186	0.373	0.559	0.559
							0.186	0.373	0.559	0.559
							0.186	0.373	0.559	0.559
							0.186	0.373	0.559	0.559
							0.186	0.295	0.559	0.559
							0.186	0.295	0.559	0.559
							0.186	0.295	0.559	0.559
							0.186	0.295	0.559	0.543
							0.186	0.295	0.543	0.543
							0.186	0.295	0.543	0.475
							0.186	0.295	0.543	0.475
							0.186	0.295	0.543	0.475
							0.186	0.295	0.543	0.475
							0.186	0.295	0.543	0.475
							0.186	0.295	0.543	0.475
							0.186	0.295	0.475	0.475
								0.295	0.475	0.475
								0.295	0.475	0.475
								0.295	0.475	0.475
								0.295	0.475	0.475
								0.295	0.475	0.475
								0.295	0.475	0.475
								0.295	0.475	0.475
									0.475	0.475
									0.475	0.475
									0.475	0.475
									0.475	0.475
									0.475	0.475
									0.475	0.475
									0.475	0.475
									0.475	0.475
									0.475	0.475
									0.475	0.475
									0.475	0.475
									0.475	0.475
									0.475	0.475
									0.475	0.417
									0.475	0.417
									0.475	0.417
									0.475	0.373
									0.475	0.373
									0.475	0.373
									0.475	0.373
									0.475	0.373
									0.475	0.373
									0.475	0.373
									0.475	0.373
									0.475	0.373
									0.475	0.295
									0.475	0.295
									0.475	0.295
									0.475	0.295
									0.475	0.295
									0.475
									0.475
									0.475
									0.475
									0.475
									0.475
									0.475
									0.475
									0.475
									0.475
									0.475
									0.475
									0.475
									0.475
									0.475
									0.475
									0.475
									0.475
									0.475
									0.475
									0.475
									0.475
									0.475
									0.475
									0.475
									0.475
									0.475
									0.475
									0.475
									0.475
									0.475
									0.475
									0.475
									0.475
									0.475
									0.475
									0.475
									0.417
									0.417
									0.417
									0.417
									0.417
									0.417
									0.417
									0.417
									0.417
									0.417
									0.373
									0.373
									0.373
									0.373
									0.373
									0.373
									0.373
									0.373
									0.373
									0.373
									0.373
									0.373
									0.373
									0.373
									0.373
									0.373
									0.373
									0.373
									0.373
									0.373
									0.373
									0.373
									0.373
									0.373
									0.373
									0.373
									0.373
									0.373
									0.373
									0.373
									0.373
									0.373
									0.373
									0.373
									0.373
									0.373
									0.373
									0.373
									0.373
									0.373
									0.373
									0.373
									0.373
									0.373
									0.373
									0.373
									0.295
									0.295
									0.295
									0.295
									0.295
									0.295
									0.295
									0.295
									0.295
									0.295
									0.295
									0.295
									0.295
									0.295
									0.295
									0.295
									0.295
									0.295
									0.295
									0.186
									0.186
									0.186
									0.186
									0.186
									0.186
									0.186
									0.186
									0.186
									0.186
									0.186
									0.186
									0.186
									0.186
									0.186
									0.186
									0.186
									0.186
									0.186
									0.186

## Sheet: Figure 8
Figure 8f_proximal tubule								Figure 8d_Comma/S-shape
E15.5-TDI treatment
WT-DMSO	number	T1-DMSO	number	WT-TDI	number	T1-TDI	number	WT-DMSO	number	T1-DMSO	number	WT-TDI	number	T1-TDI	number
350-3-2-1	11	350-6-1	0	193-2-1-1	17	193-8-1-1	19	721-1-1	4	721-4-1	0	409-3-1	5	409-4-1	3
350-3-2-2	13	350-6-2	0	193-2-1-2	17	193-8-1-2	20	721-1-2	5	721-4-2	0	409-3-2	3	409-4-2	2
350-8-1-1	15	350-2-1	0	193-2-1-3	16	193-8-1-3	13	721-1-3	5	721-5-1	1	409-3-3	2	409-4-3	4
350-8-1-2	19	350-2-2	0	193-2-2-1	26	193-8-2-1	13	721-1-4	4	721-5-2	0	409-3-4	3	146-3-1	2
350-3-1-1	18			193-2-2-2	25	193-8-2-2	7	721-2-1	6	721-6-1	0	146-2-1	6	146-3-2	4
350-3-1-2	11			193-2-2-3	24	193-1-2-1	10	721-2-2	3	721-6-2	1	146-2-2	4	101-9-1	4
				193-2-2-4	19	193-1-2-2	7	721-2-3	3	721-7-1	0	146-2-3	5	101-9-2	4
				198-2-2-1	9	193-1-1-1	8	721-2-4	5	721-7-2	0	146-2-4	4	101-9-3	3
				198-2-2-2	19	193-1-1-2	9	352-3-1	2	352-6-1	0	146-4-1	5	101-9-4	2
				198-2-2-3	10	146-3-2-1	22	352-3-2	3	352-6-2	0	146-4-2	4	198-1-1	4
				198-2-2-4	10	146-3-2-2	19	352-3-3	4	352-4	0	101-7-1	3	198-1-2	5
				198-2-1-1	17	146-3-1-1	10	352-3-4	4	559-7	0	101-7-2	3	198-1-3	6
				198-2-1-2	27	101-9-1	9	352-9-1	5	350-2-1	0	101-8-1	8	198-1-4	4
				198-2-1-3	18			352-9-2	4	350-2-2	0	101-8-2	6	193-3-1	4
				350-3-1	9			559-6-1	5	350-4	0	101-8-3	3	193-3-2	3
				350-3-2	16			559-6-2	5	350-6	0	101-8-4	4	193-3-3	5
				146-2-2-1	21			559-6-3	3			198-2-1	6	193-3-4	4
				146-2-2-2	23			559-6-4	4			198-2-2	4	193-8-1	1
				146-2-1-1	18			559-5-1	4			198-2-3	3	193-8-2	6
				146-2-1-2	12			559-5-2	3			198-2-4	2	193-8-3	5
				101-8-1-1	19			559-5-3	2			193-2-1	5	193-8-4	7
				101-8-1-2	27			350-3-1	4			193-2-2	5
				101-8-2-1	24			350-3-2	2			193-2-3	5
				101-8-2-2	21			350-8-1	5			193-2-4	6
								350-8-2	4			193-2-5	5
								350-8-3	2
								350-8-4	3
								350-9-1	4
Figure 8e_Glomerulus								Figure 8g_Distal tubule
E15.5-TDI treatment
WT-DMSO	number	T1-DMSO	number	WT-TDI	number	T1-TDI	number	WT-DMSO	number	T1-DMSO	number	WT-TDI	number	T1-TDI	number
721-1-1	4	721-4-1	0	409-3-1	3	409-4-1	3	352-3-1-1	5	721-6-1	0	198-2-1-1	5	198-1-1-1	2
721-1-2	3	721-4-2	0	409-3-2	3	409-4-2	1	352-3-1-2	5	352-6-1	0	198-2-1-2	5	198-1-1-2	0
721-1-3	4	721-5-1	0	409-3-3	2	409-4-3	1	352-3-2-1	9	352-6-2	0	198-2-2-1	4	198-1-1-3	3
721-1-4	2	721-5-2	0	409-3-4	2	146-3-1	2	352-3-2-2	6	721-6-2	0	198-2-2-2	7	198-1-1-4	2
721-2-1	3	721-6-1	0	146-2-1	2	146-3-2	2	721-1-1	10			198-2-2-3	4	101-9-1-1	4
721-2-2	4	721-6-2	0	146-2-2	3	101-9-1	0	721-1-2	8			101-8-1-1	9	101-9-1-2	5
721-2-3	1	721-7-1	0	146-4-1	4	101-9-2	0	721-1-2-1	8			101-8-1-2	9
721-2-4	3	721-7-2	0	101-7-1	4	101-9-3	1	721-1-2-2	9			101-8-2-1	8
352-3-1	2	352-4	1	101-7-2	3	101-9-4	1	721-2-1-1	9			101-8-2-2	9
352-3-2	2	352-6-1	0	101-8-1	4	198-1-1	2	721-2-1-2	10
352-3-3	2	352-6-2	0	101-8-2	2	198-1-2	2	721-2-2-1	4
352-3-4	3	559-7	0	101-8-3	2	198-1-3	1	721-2-2-2	8
352-9-1	3	350-2-1	0	101-8-4	1	198-1-4	2
352-9-2	4	350-2-2	0	198-2-1	4	193-3-1	2
352-9-3	6	350-4	0	198-2-2	2	193-3-2	2
352-9-4	4	350-6	0	198-2-3	3	193-3-3	3
559-6-1	4			193-2-1	2	193-3-4	2
559-6-2	4			193-2-2	4	193-8-1	0
559-6-3	5			193-2-3	4	193-8-2	2
559-6-4	4			193-2-4	2	193-8-3	2
559-5-1	1			193-2-5	5
559-5-2	2
559-5-3	3
350-8-1	1
350-8-2	2
350-8-3	1
350-8-4	2

## Sheet: Supplementary Figure 1
Supplementary Figure 1d			Supplementary Figure 1i_Comma/S-shape				Supplementary Figure 1j_Glomerulus				Supplementary Figure 1k_Proximal tubule				Supplementary Figure 1l_Distal tubule
	Enl-WT kidney	Enl-T1 kidney	P0.5
WT	0.986	0.585	WT	number	T1	number	WT	number	T1	number	WT	number	T1	number	WT	number	T1	number
T1	0	0.408	63-2-1	10	63-6	0	63-2-1	15	63-6	0	66-5-1	45	66-1	9	66-5-1	98	66-1-1	5
undetermined	0.014	0.007	63-2-2	18	63-1	0	63-2-2	15	63-1	0	66-5-2	40	66-1-2	6	66-5-2	84	66-1-2	3
Supplementary Figure 1e			63-3-1	15	66-1-1	1	63-2-3	12	66-1-1	0	164-6-1	61	164-5-1	4	66-5-3	94	66-1-3	5
	dead	alive	63-3-2	12	66-1-2	3	63-2-4	14	66-1-2	0	164-6-2	64	164-5-2	2	66-5-4	99	66-1-4	0
Enl-WT	100	0	63-5-1	13	164-10-1	0	63-2-5	11	164-10-1	1	164-6-3	57	164-5-3	0	66-5-5	89
Enl-T1	0	100	63-5-2	20	164-10-2	2	63-2-6	17	164-10-2	2	164-6-4	60	164-5-4	0	66-5-6	88
			66-4-1	19	164-10-3	1	63-2-7	16	164-10-3	0	164-6-2-1	55	164-10-1	1	164-6-1
			66-5-1	11	164-5-1	3	63-2-8	16	164-5-1	0	164-6-2-2	66	164-10-2	3
			66-5-2	15	164-5-2	1	63-2-9	21	164-5-2	0	164-6-2-3	56	164-10-3	0
			66-6-1	16	164-5-3	3	63-3-1	10	164-5-3	0	164-6-2-4	47
			164-6-1	14	164-8	0	63-3-2	12	164-8	0	164-9-1-1	69
			164-6-2	16			63-3-3	9			164-9-1-2	56
			164-9-1	12			63-3-4	14
			164-9-2	12			63-3-5	17
							63-3-6	16
							63-5-1	10
							63-5-2	24
							63-5-3	22
							63-5-4	14
							63-5-5	15
							63-5-6	11
							66-4-1	10
							66-4-2	21
							66-4-3	16
							66-4-4	13
							66-4-5	20
							66-4-6	16
							66-4-7	21
							66-6-1	24
							66-6-2	16
							66-6-3	17
							66-6-4	22
							66-6-5	19
							66-6-6	14
							342-3-1	11
							342-3-2	8
							342-3-3	15
							342-3-4	12

## Sheet: Supplementary Figure 2
Supplementary Figure 2b			Supplementary Figure 2d_E15.5				Supplementary Figure 2f_E18.5				Supplementary Figure 2h_P0.5
	dead	alive	WT	number	T1	number	WT	number	T1	number	WT	number	T1	number
Enl-WT	100	0	314-2-1-1	3	314-3-1	3	981-2-1-1	8	981-1-1-1	2	68-10-1-1	12	68-5-1-1	3
Enl-T1	0	100	314-2-1-2	2	314-3-2-1	3	981-2-1-2	9	981-1-1-2	3	68-10-1-2	9	68-5-1-2	4
			314-2-2-1	3	314-3-2-2	2	981-2-1-3	5	981-1-1-3	3	68-10-1-3	9	68-5-1-3	2
			314-2-2-2	4			981-2-2-1	8	981-1-2-1	1	68-10-2-1	9	68-5-2-1	3
			314-4-1-1	2			981-2-2-2	9	981-1-2-2	2	68-10-2-2	13	68-5-2-2	4
			314-4-1-2	7			981-2-2-3	13	981-1-2-3	3	68-10-2-3	12	68-5-2-3	1
			314-4-2-1	5			981-6-1-1	13	981-3-1-1	3	986-1-1-1	11	68-8-1-1	1
			314-4-2-2	5			981-6-1-2	16	981-3-1-2	4	986-1-1-2	14	68-8-1-2	2
			314-5-1-1	4			981-6-1-3	10	981-3-2-1	4	986-1-1-3	10	68-8-1-3	0
			314-5-2-1	6			981-6-2-1	9	981-3-2-2	7	986-1-2-1	11	68-8-2-1	0
			314-5-2-2	5			981-6-2-2	6	981-4-1-1	2	986-1-2-2	19	68-8-2-2	2
							981-6-2-3	8	981-4-1-2	2	986-1-2-3	10	68-9-1-1	2
									981-4-2-1	1	986-7-1-1	10	68-9-1-2	8
									981-4-2-2	2	986-7-1-2	8	986-2-1-1	3
											986-7-2-1	11	986-2-1-2	4
											986-7-2-2	13	986-2-1-3	3
											986-7-2-3	11	986-2-2-1	5
											02-7-1-1	14	986-2-2-2	3
											02-7-1-2	9	986-2-2-3	0
											02-7-1-3	10	02-6-1-1	5
											02-7-2-1	15	02-6-1-2	4
											02-7-2-2	11	02-6-1-3	3
											02-7-2-3	12	02-6-2-1	3
													02-6-2-2	4
													02-6-2-3	2
				1.06119e-16

## Sheet: Supplementary Figure 4
Supplementary Figure 4g
Sample#	Hoxa9			Hoxc9			Hoxd9			Hoxd12			hoxa11			Hoxc11			Hoxd11
WT-1	1.17797	1.16521	1.07259	1.0518	1.0578	1.03404	0.999015	1.04843	0.952554	1.69761	1.60116		1.0657	0.990493	0.94381	1.0144	1.02064	0.964966	1.05354	1.01472	0.931747
WT-2		1.23596	1.34803	0.940237		1.03751	0.921788	0.884813	0.948236	0.911827	1.05287	1.08401	1.14763	1.07529	1.05475	1.29551	1.28815		1.01373	1.08127	1.09261
WT-3	0.96407	0.97368	1.06225	0.988169	1.00442	1.00741	0.943725	0.936007	0.946007	0.990109	0.996867	1.01302	1.15021	1.21415	1.13502	1.01307	0.925931	0.904778	1.14257	1.11455	1.13017
T1-1	3.14464	3.14987	3.25147	3.19224	3.78531	3.66661	2.59075	2.16049	2.41378	27.6214	24.9803	22.319	3.15424	3.08711	3.13952	11.4238	11.6068	11.5789	2.80823	2.3199	2.65903
T1-2	4.38083	4.51443	4.3301	4.38457	4.41624		2.43596	2.67686	2.99173	27.1646	28.7506	28.1671	5.22665	4.85301	4.53035	10.6425	8.40453	9.50838	3.34901	3.20721	3.20206
T1-3	3.01479	3.07747		4.59965	4.6378	4.57892	2.18999	2.3932	2.31873	29.9268	28.9009		3.07027	3.05493	2.98611	14.1191	13.2052	12.1264	2.73336	2.56225	3.11988
	2.37528e-05			9.4225e-06			2.08183e-07			1.80541e-08			2.7022e-05			7.52802e-07			2.41753e-07

## Sheet: Supplementary Figure 10
Supplementary Figure 10a_Flag-ENL-T2			Supplementary Figure 10d	Supplementary Figure 10e
Temp	DMSO	TDI-11055	T1	T1(Y78A)		puncta	No puncta
40	1	1	45538.1	27008.1	T1	100	0
44	1.00541	1.05663	47929.5	24052.2	T1(Y78A)	100	0
48	0.922393	0.997309	46438.2	31586.5
52	0.797425	0.863616	43645	29338.8
56	0.756003	0.879998	17863.9	26606.2
58	0.73071	0.851936	50748.2	25240.8
59	0.523274	0.933185	19059.3	23636.5
60	0.374287	0.990656	19568.6	27934.2
61	0.199321	0.861034	18767.3	28006.8
62	0.0551906	0.896195	22816	23482.9
63	0.0487204	0.802768	18377	25214.8
64	0.00318729	0.662072	25735.7	25743.2
65	0.0065153	0.652543	20423.9	21706.4
			26087.6	22493.4
Supplementary Figure 10a_Flag-ENL-T2			19444.6	22631.2
Temp	DMSO	TDI-11055	34004.5	56987.2
40	1	1	28720	29316.5
44	0.906646	1.08655	33648.1	35149.5
48	0.809649	0.809849	28240.6	29539.2
52	0.738366	0.722626	19387	50865.9
56	0.587478	0.557136	26092.3	34983.3
58	0.449784	0.420086	15363.3	37948.2
59	0.419576	0.382737		33650
60	0.288786	0.360625		35214.1
61	0.157495	0.189824
62	0.0946193	0.0926414
63	0.0612182	0.0602031
64	0.0108265	0.0222604
65	0.0104618	0.00695332
Supplementary Figure 10f		Supplementary Figure 10g		Supplementary Figure 10i		Supplementary Figure 10j			Supplementary Figure 10k		Supplementary Figure 10l
T1	T1(Y78A)	T1	T1(Y78A)	T2	T2(Y78A)		puncta	No puncta	T2	T2(Y78A)	T2	T2(Y78A)
6	5	0.887	0.559	33325.7	28995.5	T2	96	4	4	2	0.932	0.932
6	5	0.559	0.652	50134.4	28296.8	T2(Y78A)	96	4	5	4	0.608	0.559
5	3	0.746	0.559	39547.7	29943.1				7	3	0.559	0.932
4	2	0.932	0.746	41317.3	32269				5	3	0.839	0.746
5	2	0.746	0.466	38785.8	28151.6				9	2	0.652	0.559
4	3	0.608	1.025	40715.6	29512.5				6	2	0.793	0.515
7	5	0.746	0.793	40538	23591				8	2	0.652	0.466
4	3	0.466	0.839	41228.4	30309.8				8	2	0.746	0.466
7	4	0.746	0.559	45165.3	39537.2				7	1	0.7	0.559
2	3	0.7	0.793	41869.3	37138.9				6	3	0.373	0.652
5	2	0.887	0.839	49283.8	39063.1				4	7	0.7	0.839
5	4	0.839	0.466	46422.8	37507.7				7	1	0.793	0.652
4	3	0.7	0.7	23826.6	43728.2				6	3	0.7	0.652
4	3	0.746	0.559	38952.3	40460.1				3	4	0.515	0.652
4	2	0.7	0.515	34113.7	47320.4				5	6	0.652	0.746
5	4	0.652	0.839	24488	31751.1				4	4	0.793	0.746
5	2	0.7	0.793	39951.6	51067.4				4	2	0.652	0.559
4	3		0.466	26636	28144				4	0	0.839	0.793
6	3		0.652	26115.6	36489.4				5	3	0.746	0.932
4	4		0.559	31615.5	35253.8				4	4	0.652	0.932
6	3		0.559	28269.3	35339.8				2	2	0.373	0.746
8	4		0.652	23215.1	42101.8				0	2	0.559	0.559
4	4		0.932	32950.8	37253				3	3	0.515	0.7
8	4		0.652	22687					4		0.559	0.839
10			0.422	38181.3					4		0.373	0.839
			0.887	29029					5		0.515	0.793
			0.652						5		0.608	0.652
			0.746								0.515	0.932
			0.887								0.329	0.746
			0.746								0.515	0.559
			0.746								0.373	1.073
			0.746								0.515	0.839
			0.746								0.559
											0.515
Supplementary Figure 10m				Supplementary Figure 10n							0.746
ENL-T1		ENL-T2			Foci number	DMSO	TDI				0.608
DMSO	TDI	DMSO	TDI	ENL-T1	0	0	0				0.559
332.082	457.425	239.122	70.391		1	28.1	22.9				0.559
278.799	354.234	273.728	68.241		2	50	60				0.559
202.65	172.242	352.773	66.8005		3	21.8	17.14				0.608
268.206	393.685	274.605	66.005	ENL-T2	0	0	0				0.475
122.347	135.275	388.752	101.035		1	25	17.1				0.559
139.605	126.272	193.944	168.189		2	50	54.3				0.559
126.699	191.971	293.308	146.015		3	25	28.6				0.559
164.971	174.258	283.005	603.287	Supplementary Figure 10o
267.687	159.032	279.916	159.504		ENL-T1		ENL-T2
123.371	81.485	334.39	106.112		overlap	No-overlap	overlap	No-overlap
212.279	174.258	193.944	207.506	DMSO	0	100	0	100
243.764	159.032	156.802	219.906	TDI	0	100	0	100
183.804	73.186	145.856	234.984
262.932	111.829	228.877	160.362
135.659	164.565	194.63	73.96
255.201	214.017	232.565	152.985
122.304	161.97	186.931	217.979
231.943	109.888	136.128	161.991
588.157	113.088	274.326	165.701
106.389	103.723	160.96	150.712
171.277	115.627	223.344	172.799
201.492	103.659	236.661	148.91
356.556	153.971	347.28	289.011
181.827	154.979	92.493	73.8955
187.253	107.179	122.837	70.4555
120.725	70.778	123.563	104.896
103.424	109.163	383.101	145.35
252.701	156.03	163.307	98.7306
178.091	72.885	224.352
271.015		234.356
199.541		152.113
197.675		362.52
200.613		304.018
197.01
210.325
343.438
82.0655
255.618
174.037
214.573
586.809
315.917
197.762
Supplementary Figure 10p
ENL-T1		ENL-T2
DMSO	TDI	DMSO	TDI
190.544	149.189	97.1094	143.27
129.203	171.534	104.448	61.6835
247.608	68.37	164.35	73.8525
200.439	92.9706	155.429	155.065
143.613	100.715	158.968	77.2065
201.124	103.829	74.089	148.91
332	166.538	457.553	147.988
200.203	159.482	465.643	61.49
218.75	183.307	195.598	91.2426
258.851	277.708	115.819	186.674
317.918	224.04	365.491	152.213
186.261	194.973	158.324	179.876
97.6426	217.165	151.205	178.476
275.053	210.048	100.693	109.077
96.7254	167.674	165.272	263.639
187.674	157.381	160.061	169.497
136.044	159.825	277.661	105.813
197.762	169.132	187.124	187.124
201.124	174.408	291.448	312.909
257.378	278.003	217.422	113.579
200.439	158.11	158.582	220.592
182.877	251.218	357.915	180.007
66.435	159.096	278.025	200.053
177.694	207.647	234.662	232.404
148.932	335.638	200.506	198.768
98.1334	153.092	111.339	198.447
150.754	215.838	300.383	273.13
244.893	299.186	154.336	308.363
275.053	172.22	240.102	299.891
137.909	163.407	107.648
138.595	207.647	210.097
376.649	206.21	167.438
125.483	366.09	250.275
152.04	293.308
138.197	309.037
184.722
250.082
320.914
166.666
156.93
367.458
110.293
171.834

## Sheet: Supplementary Figure 12
Supplementary Figure 12e_Comma/S-shape				Supplementary Figure 12f_Glomerulus				Supplementary Figure 12g_Proximal tubule				Supplementary Figure 12h_Distal tubule
P0.5
WT-TDI	number	T1-TDI	number	WT	number	T1	number	WT	number	T1	number	WT	number	T1	number
P0.5-1-6	15	P0.5-2-5	13	P0.5-3-1	27	P0.5-2-5	31	P0.5-1-1-1	53	P0.5-2-1-1	74	P0.5-1-6	29	P0.5-2-4-1	16
P0.5-1-5	20	P0.5-2-4	10	P0.5-3-2	46	P0.5-2-4	41	P0.5-1-1-2	42	P0.5-2-1-2	57	P0.5-1-5	25	P0.5-2-4-2	27
P0.5-1-4	12	P0.5-2-2	10	P0.5-3-3	32	P0.5-2-3	27	P0.5-1-1-3	41	P0.5-2-1-3	54	P0.5-1-4	21	P0.5-2-4-3	16
P0.5-1-2	10	P0.5-2-1	8	P0.5-3-4	36	P0.5-2-2	23	P0.5-1-1-4	41	P0.5-2-1-4	59	P0.5-1-2	22	P0.5-2-4-4	14
P0.5-1-1	15			P0.5-3-5	27	P0.5-2-1	39	P0.5-1-1-5	59	P0.5-2-1-5	58	P0.5-1-1	23	P0.5-2-3-1	28
P0.5-3-6	12			P0.5-3-6	28			P0.5-1-1-6	45	P0.5-2-1-6	79	P0.5-3-6	24	P0.5-2-3-2	18
P0.5-3-4	11			P0.5-1-1	22			P0.5-1-1-7	44	P0.5-2-1-7	53	P0.5-3-4	19	P0.5-2-3-3	18
P0.5-3-2	10			P0.5-1-2	30			P0.5-1-1-8	70	P0.5-2-1-8	56	P0.5-3-2	15	P0.5-2-3-4	15
P0.5-3-1	14			P0.5-1-3	30			P0.5-1-1-9	67	P0.5-2-1-9	66	P0.5-3-1	20	P0.5-2-2-1	17
				P0.5-1-5	34			P0.5-1-1-10	61	P0.5-2-1-10	72	P0.5-3-1-3	24	P0.5-2-2-2	15
				P0.5-1-6	28			P0.5-1-1-11	56	P0.5-2-1-11	70	P0.5-3-1-5	22	P0.5-2-2-3	18
								P0.5-3-1-1	60					P0.5-2-2-4	19
								P0.5-3-1-2	65					P0.5-2-1-1	28
								P0.5-3-1-3	63					P0.5-2-1-2	19
								P0.5-3-1-4	80					P0.5-2-1-3	21
								P0.5-3-1-5	73					P0.5-2-1-4	19
								P0.5-3-1-6	96
								P0.5-3-1-7	75
